# Supplementary material for: Observation of continuum Landau modes in non-Hermitian electric circuits
Source: Nat Commun. 2024 Feb 27;15:1798. doi: 10.1038/s41467-024-46122-0 (PMC10899205; doi:10.1038/s41467-024-46122-0)
Supplement: Supplementary file 3 — Source Data [file 41467_2024_46122_MOESM3_ESM.zip]

Archive with 15 entries (14 files):
- data/
- data/fig1c.csv
- data/fig1d.csv
- data/fig1e.csv
- data/fig1f.csv
- data/fig2.csv
- data/fig3a_3b.csv
- data/fig3c.csv
- data/fig3d_1.csv
- data/fig3d_2.csv
- data/fig3e.csv
- data/fig4b.csv
- data/fig4c.csv
- data/fig4e.csv
- data/fig4f.csv
