# Supplementary material for: Observation of continuum Landau modes in non-Hermitian electric circuits
Source: Nat Commun. 2024 Feb 27;15:1798. doi: 10.1038/s41467-024-46122-0 (PMC10899205; doi:10.1038/s41467-024-46122-0)
Supplement: Supplementary file 3 — Source Data [file 41467_2024_46122_MOESM3_ESM.zip › data/fig1c.csv]

real_spectrum	imag_spectrum	PR
-5.64E-08	-9.67E-08	8.0989
-5.64E-08	-2.70E-08	8.0989
-5.64E-08	-8.10E-08	8.0989
-5.64E-08	-1.14E-08	8.0989
-4.84E-08	-6.68E-08	9.1029
-4.84E-08	-8.51E-08	9.0788
-4.84E-08	-2.30E-08	9.0788
-4.84E-08	-3.13E-08	9.1076
-4.84E-08	-6.94E-08	9.0788
-4.84E-08	-5.11E-08	9.1029
-4.84E-08	-3.87E-08	9.0788
-4.84E-08	-6.11E-08	9.1076
-4.84E-08	-4.13E-08	9.1029
-4.84E-08	-4.70E-08	9.1076
-4.84E-08	-5.70E-08	9.1029
-4.84E-08	-7.67E-08	9.1076
-4.46E-08	-8.89E-08	9.0361
-4.46E-08	-1.92E-08	9.0361
-4.04E-08	-2.70E-08	8.0989
-4.04E-08	-1.14E-08	8.0989
-4.04E-08	-9.67E-08	8.0989
-4.04E-08	-8.10E-08	8.0989
-3.66E-08	-5.89E-08	10.156
-3.66E-08	-6.89E-08	10.161
-3.66E-08	-3.92E-08	10.161
-3.66E-08	-3.08E-08	10.129
-3.66E-08	-7.72E-08	10.129
-3.66E-08	-4.91E-08	10.156
-3.59E-08	-1.92E-08	9.0661
-3.59E-08	-8.89E-08	9.0661
-2.86E-08	-1.92E-08	9.0361
-2.86E-08	-8.89E-08	9.0361
-2.80E-08	-4.91E-08	10.19
-2.80E-08	-6.89E-08	10.195
-2.80E-08	-3.92E-08	10.195
-2.80E-08	-7.72E-08	10.163
-2.80E-08	-3.08E-08	10.163
-2.80E-08	-5.89E-08	10.19
-2.58E-08	-8.89E-08	9.0617
-2.58E-08	-1.92E-08	9.0617
-2.00E-08	-8.89E-08	9.0661
-2.00E-08	-1.92E-08	9.0661
-1.78E-08	-6.89E-08	10.19
-1.78E-08	-4.91E-08	10.185
-1.78E-08	-3.08E-08	10.158
-1.78E-08	-7.72E-08	10.158
-1.78E-08	-5.89E-08	10.185
-1.78E-08	-3.92E-08	10.19
-1.58E-08	-1.92E-08	9.0617
-1.58E-08	-8.89E-08	9.0617
-9.85E-09	-8.89E-08	9.0617
-9.85E-09	-1.92E-08	9.0617
-7.84E-09	-3.92E-08	10.19
-7.84E-09	-5.89E-08	10.185
-7.84E-09	-7.72E-08	10.158
-7.84E-09	-3.08E-08	10.158
-7.84E-09	-4.91E-08	10.185
-7.84E-09	-6.89E-08	10.19
-5.70E-09	-1.92E-08	9.0661
-5.70E-09	-8.89E-08	9.0661
1.36E-10	-8.89E-08	9.0617
1.36E-10	-1.92E-08	9.0617
2.28E-09	-4.91E-08	10.19
2.28E-09	-6.89E-08	10.195
2.28E-09	-3.08E-08	10.163
2.28E-09	-7.72E-08	10.163
2.28E-09	-5.89E-08	10.19
2.28E-09	-3.92E-08	10.195
2.94E-09	-8.89E-08	9.0361
2.94E-09	-1.92E-08	9.0361
1.03E-08	-1.92E-08	9.0661
1.03E-08	-8.89E-08	9.0661
1.09E-08	-3.92E-08	10.161
1.09E-08	-6.89E-08	10.161
1.09E-08	-5.89E-08	10.156
1.09E-08	-3.08E-08	10.129
1.09E-08	-7.72E-08	10.129
1.09E-08	-4.91E-08	10.156
1.47E-08	-1.14E-08	8.0989
1.47E-08	-9.67E-08	8.0989
1.47E-08	-8.10E-08	8.0989
1.47E-08	-2.70E-08	8.0989
1.89E-08	-8.89E-08	9.0361
1.89E-08	-1.92E-08	9.0361
2.27E-08	-5.11E-08	9.1029
2.27E-08	-6.94E-08	9.0788
2.27E-08	-5.70E-08	9.1029
2.27E-08	-2.30E-08	9.0788
2.27E-08	-3.13E-08	9.1076
2.27E-08	-7.67E-08	9.1076
2.27E-08	-3.87E-08	9.0788
2.27E-08	-8.51E-08	9.0788
2.27E-08	-4.13E-08	9.1029
2.27E-08	-6.68E-08	9.1029
2.27E-08	-6.11E-08	9.1076
2.27E-08	-4.70E-08	9.1076
3.07E-08	-2.70E-08	8.0989
3.07E-08	-8.10E-08	8.0989
3.07E-08	-1.14E-08	8.0989
3.07E-08	-9.67E-08	8.0989
