# Supplementary material for: Observation of continuum Landau modes in non-Hermitian electric circuits
Source: Nat Commun. 2024 Feb 27;15:1798. doi: 10.1038/s41467-024-46122-0 (PMC10899205; doi:10.1038/s41467-024-46122-0)
Supplement: Supplementary file 3 — Source Data [file 41467_2024_46122_MOESM3_ESM.zip › data/fig1d.csv]

<y>	real of spectrum	<x>	imag of spectrum
1.9435	-5.64E-08	9.0443	-9.67E-08
1.9435	-5.64E-08	1.9557	-2.70E-08
1.9435	-5.64E-08	9.0443	-8.10E-08
1.9435	-5.64E-08	1.9557	-1.14E-08
1.9435	-4.84E-08	5.9994	-6.68E-08
1.9435	-4.84E-08	7.8617	-8.51E-08
1.9435	-4.84E-08	3.1383	-2.30E-08
1.9435	-4.84E-08	3.9859	-3.13E-08
1.9435	-4.84E-08	7.8617	-6.94E-08
1.9435	-4.84E-08	5.9994	-5.11E-08
1.9435	-4.84E-08	3.1383	-3.87E-08
1.9435	-4.84E-08	7.0141	-6.11E-08
1.9435	-4.84E-08	5.0006	-4.13E-08
1.9435	-4.84E-08	3.9859	-4.70E-08
1.9435	-4.84E-08	5.0006	-5.70E-08
1.9435	-4.84E-08	7.0141	-7.67E-08
3.1245	-4.46E-08	9.0443	-8.89E-08
3.1245	-4.46E-08	1.9557	-1.92E-08
1.9435	-4.04E-08	1.9557	-2.70E-08
1.9435	-4.04E-08	1.9557	-1.14E-08
1.9435	-4.04E-08	9.0443	-9.67E-08
1.9435	-4.04E-08	9.0443	-8.10E-08
3.1245	-3.66E-08	5.9994	-5.89E-08
3.1245	-3.66E-08	7.0141	-6.89E-08
3.1245	-3.66E-08	3.9859	-3.92E-08
3.1245	-3.66E-08	3.1383	-3.08E-08
3.1245	-3.66E-08	7.8617	-7.72E-08
3.1245	-3.66E-08	5.0006	-4.91E-08
3.988	-3.59E-08	1.9557	-1.92E-08
3.988	-3.59E-08	9.0443	-8.89E-08
3.1245	-2.86E-08	1.9557	-1.92E-08
3.1245	-2.86E-08	9.0443	-8.89E-08
3.988	-2.80E-08	5.0006	-4.91E-08
3.988	-2.80E-08	7.0141	-6.89E-08
3.988	-2.80E-08	3.9859	-3.92E-08
3.988	-2.80E-08	7.8617	-7.72E-08
3.988	-2.80E-08	3.1383	-3.08E-08
3.988	-2.80E-08	5.9994	-5.89E-08
5.0005	-2.58E-08	9.0443	-8.89E-08
5.0005	-2.58E-08	1.9557	-1.92E-08
3.988	-2.00E-08	9.0443	-8.89E-08
3.988	-2.00E-08	1.9557	-1.92E-08
5.0005	-1.78E-08	7.0141	-6.89E-08
5.0005	-1.78E-08	5.0006	-4.91E-08
5.0005	-1.78E-08	3.1383	-3.08E-08
5.0005	-1.78E-08	7.8617	-7.72E-08
5.0005	-1.78E-08	5.9994	-5.89E-08
5.0005	-1.78E-08	3.9859	-3.92E-08
5.9995	-1.58E-08	1.9557	-1.92E-08
5.9995	-1.58E-08	9.0443	-8.89E-08
5.0005	-9.85E-09	9.0443	-8.89E-08
5.0005	-9.85E-09	1.9557	-1.92E-08
5.9995	-7.84E-09	3.9859	-3.92E-08
5.9995	-7.84E-09	5.9994	-5.89E-08
5.9995	-7.84E-09	7.8617	-7.72E-08
5.9995	-7.84E-09	3.1383	-3.08E-08
5.9995	-7.84E-09	5.0006	-4.91E-08
5.9995	-7.84E-09	7.0141	-6.89E-08
7.012	-5.70E-09	1.9557	-1.92E-08
7.012	-5.70E-09	9.0443	-8.89E-08
5.9995	1.36E-10	9.0443	-8.89E-08
5.9995	1.36E-10	1.9557	-1.92E-08
7.012	2.28E-09	5.0006	-4.91E-08
7.012	2.28E-09	7.0141	-6.89E-08
7.012	2.28E-09	3.1383	-3.08E-08
7.012	2.28E-09	7.8617	-7.72E-08
7.012	2.28E-09	5.9994	-5.89E-08
7.012	2.28E-09	3.9859	-3.92E-08
7.8755	2.94E-09	9.0443	-8.89E-08
7.8755	2.94E-09	1.9557	-1.92E-08
7.012	1.03E-08	1.9557	-1.92E-08
7.012	1.03E-08	9.0443	-8.89E-08
7.8755	1.09E-08	3.9859	-3.92E-08
7.8755	1.09E-08	7.0141	-6.89E-08
7.8755	1.09E-08	5.9994	-5.89E-08
7.8755	1.09E-08	3.1383	-3.08E-08
7.8755	1.09E-08	7.8617	-7.72E-08
7.8755	1.09E-08	5.0006	-4.91E-08
9.0565	1.47E-08	1.9557	-1.14E-08
9.0565	1.47E-08	9.0443	-9.67E-08
9.0565	1.47E-08	9.0443	-8.10E-08
9.0565	1.47E-08	1.9557	-2.70E-08
7.8755	1.89E-08	9.0443	-8.89E-08
7.8755	1.89E-08	1.9557	-1.92E-08
9.0565	2.27E-08	5.9994	-5.11E-08
9.0565	2.27E-08	7.8617	-6.94E-08
9.0565	2.27E-08	5.0006	-5.70E-08
9.0565	2.27E-08	3.1383	-2.30E-08
9.0565	2.27E-08	3.9859	-3.13E-08
9.0565	2.27E-08	7.0141	-7.67E-08
9.0565	2.27E-08	3.1383	-3.87E-08
9.0565	2.27E-08	7.8617	-8.51E-08
9.0565	2.27E-08	5.0006	-4.13E-08
9.0565	2.27E-08	5.9994	-6.68E-08
9.0565	2.27E-08	7.0141	-6.11E-08
9.0565	2.27E-08	3.9859	-4.70E-08
9.0565	3.07E-08	1.9557	-2.70E-08
9.0565	3.07E-08	9.0443	-8.10E-08
9.0565	3.07E-08	1.9557	-1.14E-08
9.0565	3.07E-08	9.0443	-9.67E-08
