# Supplementary material for: Observation of continuum Landau modes in non-Hermitian electric circuits
Source: Nat Commun. 2024 Feb 27;15:1798. doi: 10.1038/s41467-024-46122-0 (PMC10899205; doi:10.1038/s41467-024-46122-0)
Supplement: Supplementary file 3 — Source Data [file 41467_2024_46122_MOESM3_ESM.zip › data/fig1e.csv]

140kHz	<x>	imag of spectrum	180kHz	<x>	imag of spectrum
	9.1398	-1.12E-07		2.0305	-2.58E-08
	1.8602	-2.90E-08		2.0305	-1.01E-08
	1.8602	-1.33E-08		8.9695	-8.71E-08
	9.1398	-9.61E-08		8.9695	-7.15E-08
	5.0001	-6.47E-08		3.2556	-3.66E-08
	7.0037	-8.75E-08		5.0021	-5.21E-08
	7.0037	-7.18E-08		3.9606	-2.72E-08
	3.057	-4.26E-08		7.0394	-7.01E-08
	3.9963	-3.76E-08		5.0021	-3.64E-08
	5.9999	-6.04E-08		7.7444	-6.06E-08
	3.057	-2.69E-08		7.7444	-7.63E-08
	5.0001	-4.90E-08		7.0394	-5.44E-08
	7.943	-9.81E-08		3.2556	-2.10E-08
	7.943	-8.25E-08		5.9979	-4.52E-08
	5.9999	-7.60E-08		5.9979	-6.09E-08
	3.9963	-5.33E-08		3.9606	-4.28E-08
	9.1398	-1.04E-07		8.9695	-7.93E-08
	1.8602	-2.11E-08		2.0305	-1.80E-08
	1.8602	-1.33E-08		8.9695	-8.71E-08
	9.1398	-1.12E-07		2.0305	-1.01E-08
	9.1398	-9.61E-08		2.0305	-2.58E-08
	1.8602	-2.90E-08		8.9695	-7.15E-08
	7.0037	-7.96E-08		8.9695	-7.93E-08
	5.0001	-5.68E-08		2.0305	-1.80E-08
	3.057	-3.48E-08		7.0394	-6.22E-08
	3.9963	-4.54E-08		5.0021	-4.42E-08
	7.943	-9.03E-08		3.9606	-3.50E-08
	5.9999	-6.82E-08		3.2556	-2.88E-08
	1.8602	-2.11E-08		7.7444	-6.85E-08
	9.1398	-1.04E-07		5.9979	-5.30E-08
	1.8602	-2.11E-08		5.9979	-5.30E-08
	9.1398	-1.04E-07		3.9606	-3.50E-08
	5.9999	-6.82E-08		7.7444	-6.85E-08
	7.943	-9.03E-08		3.2556	-2.88E-08
	3.9963	-4.54E-08		7.0394	-6.22E-08
	3.057	-3.48E-08		5.0021	-4.42E-08
	5.0001	-5.68E-08		2.0305	-1.80E-08
	7.0037	-7.96E-08		8.9695	-7.93E-08
	1.8602	-2.11E-08		2.0305	-1.80E-08
	9.1398	-1.04E-07		8.9695	-7.93E-08
	1.8602	-2.11E-08		2.0305	-1.80E-08
	9.1398	-1.04E-07		8.9695	-7.93E-08
	7.0037	-7.96E-08		5.9979	-5.30E-08
	5.0001	-5.68E-08		7.7444	-6.85E-08
	3.9963	-4.54E-08		3.9606	-3.50E-08
	3.057	-3.48E-08		3.2556	-2.88E-08
	5.9999	-6.82E-08		5.0021	-4.42E-08
	7.943	-9.03E-08		7.0394	-6.22E-08
	9.1398	-1.04E-07		8.9695	-7.93E-08
	1.8602	-2.11E-08		2.0305	-1.80E-08
	9.1398	-1.04E-07		8.9695	-7.93E-08
	1.8602	-2.11E-08		2.0305	-1.80E-08
	3.057	-3.48E-08		7.0394	-6.22E-08
	7.943	-9.03E-08		5.0021	-4.42E-08
	5.0001	-5.68E-08		7.7444	-6.85E-08
	5.9999	-6.82E-08		3.2556	-2.88E-08
	7.0037	-7.96E-08		3.9606	-3.50E-08
	3.9963	-4.54E-08		5.9979	-5.30E-08
	1.8602	-2.11E-08		8.9695	-7.93E-08
	9.1398	-1.04E-07		2.0305	-1.80E-08
	9.1398	-1.04E-07		2.0305	-1.80E-08
	1.8602	-2.11E-08		8.9695	-7.93E-08
	5.9999	-6.82E-08		2.0305	-1.80E-08
	3.9963	-4.54E-08		8.9695	-7.93E-08
	7.0037	-7.96E-08		7.0394	-6.22E-08
	7.943	-9.03E-08		3.2556	-2.88E-08
	5.0001	-5.68E-08		5.0021	-4.42E-08
	3.057	-3.48E-08		5.9979	-5.30E-08
	9.1398	-1.04E-07		7.7444	-6.85E-08
	1.8602	-2.11E-08		3.9606	-3.50E-08
	1.8602	-2.11E-08		3.9606	-3.50E-08
	9.1398	-1.04E-07		5.9979	-5.30E-08
	5.0001	-5.68E-08		7.7444	-6.85E-08
	7.0037	-7.96E-08		5.0021	-4.42E-08
	7.943	-9.03E-08		7.0394	-6.22E-08
	3.057	-3.48E-08		3.2556	-2.88E-08
	3.9963	-4.54E-08		8.9695	-7.93E-08
	5.9999	-6.82E-08		2.0305	-1.80E-08
	1.8602	-2.90E-08		8.9695	-7.15E-08
	1.8602	-1.33E-08		2.0305	-2.58E-08
	9.1398	-1.12E-07		8.9695	-8.71E-08
	9.1398	-9.61E-08		2.0305	-1.01E-08
	9.1398	-1.04E-07		2.0305	-1.80E-08
	1.8602	-2.11E-08		8.9695	-7.93E-08
	5.0001	-6.47E-08		7.0394	-5.44E-08
	5.9999	-6.04E-08		3.2556	-3.66E-08
	3.057	-4.26E-08		5.9979	-4.52E-08
	3.9963	-3.76E-08		7.7444	-7.63E-08
	5.0001	-4.90E-08		7.0394	-7.01E-08
	3.057	-2.69E-08		5.0021	-5.21E-08
	3.9963	-5.33E-08		3.9606	-2.72E-08
	7.943	-9.81E-08		5.9979	-6.09E-08
	7.0037	-7.18E-08		5.0021	-3.64E-08
	7.0037	-8.75E-08		3.2556	-2.10E-08
	5.9999	-7.60E-08		3.9606	-4.28E-08
	7.943	-8.25E-08		7.7444	-6.06E-08
	9.1398	-9.61E-08		2.0305	-2.58E-08
	1.8602	-1.33E-08		2.0305	-1.01E-08
	1.8602	-2.90E-08		8.9695	-7.15E-08
	9.1398	-1.12E-07		8.9695	-8.71E-08
