# Supplementary material for: Observation of continuum Landau modes in non-Hermitian electric circuits
Source: Nat Commun. 2024 Feb 27;15:1798. doi: 10.1038/s41467-024-46122-0 (PMC10899205; doi:10.1038/s41467-024-46122-0)
Supplement: Supplementary file 3 — Source Data [file 41467_2024_46122_MOESM3_ESM.zip › data/fig1f.csv]

x	y	|psi|
1	1	3.54E-05
2	1	0.00020907
3	1	0.0010653
4	1	0.0044101
5	1	0.014124
6	1	0.032358
7	1	0.046363
8	1	0.033001
9	1	0.014399
10	1	0.0049085
1	2	0.00010573
2	2	0.00062471
3	2	0.0031831
4	2	0.013178
5	2	0.042204
6	2	0.096688
7	2	0.13853
8	2	0.098609
9	2	0.043025
10	2	0.014667
1	3	0.00024558
2	3	0.001451
3	3	0.0073934
4	3	0.030608
5	3	0.098028
6	3	0.22458
7	3	0.32178
8	3	0.22904
9	3	0.099934
10	3	0.034067
1	4	0.00034838
2	4	0.0020584
3	4	0.010488
4	4	0.043419
5	4	0.13906
6	4	0.31858
7	4	0.45646
8	4	0.32491
9	4	0.14176
10	4	0.048326
1	5	0.00024142
2	5	0.0014264
3	5	0.0072679
4	5	0.030088
5	5	0.096365
6	5	0.22077
7	5	0.31632
8	5	0.22515
9	5	0.098238
10	5	0.033489
1	6	0.00010407
2	6	0.00061492
3	6	0.0031332
4	6	0.012971
5	6	0.041542
6	6	0.095172
7	6	0.13636
8	6	0.097062
9	6	0.04235
10	6	0.014437
1	7	3.20E-05
2	7	0.00018922
3	7	0.00096412
4	7	0.0039913
5	7	0.012783
6	7	0.029286
7	7	0.041961
8	7	0.029867
9	7	0.013032
10	7	0.0044424
1	8	7.62E-06
2	8	4.50E-05
3	8	0.00022928
4	8	0.00094917
5	8	0.0030399
6	8	0.0069644
7	8	0.0099786
8	8	0.0071027
9	8	0.003099
10	8	0.0010564
1	9	1.47E-06
2	9	8.69E-06
3	9	4.43E-05
4	9	0.0001833
5	9	0.00058706
6	9	0.0013449
7	9	0.001927
8	9	0.0013716
9	9	0.00059847
10	9	0.00020401
1	10	2.45E-07
2	10	1.45E-06
3	10	7.36E-06
4	10	3.05E-05
5	10	9.76E-05
6	10	0.00022371
7	10	0.00032053
8	10	0.00022815
9	10	9.95E-05
10	10	3.39E-05
