# Supplementary material for: Observation of continuum Landau modes in non-Hermitian electric circuits
Source: Nat Commun. 2024 Feb 27;15:1798. doi: 10.1038/s41467-024-46122-0 (PMC10899205; doi:10.1038/s41467-024-46122-0)
Supplement: Supplementary file 3 — Source Data [file 41467_2024_46122_MOESM3_ESM.zip › data/fig2.csv]

162kHz	real of spectrum	imag of spectrum	PR	<x>	<y>	140kHz	real of spectrum	imag of spectrum	PR	<x>	<y>	180kHz	real of spectrum	imag of spectrum	PR	<x>	<y>
	-4.13E-08	-2.56E-08	5.8619	2.335	1.4415		-6.17E-08	-3.54E-08	4.712	2.4232	1.2957		5.76E-08	-1.99E-08	1.3822	4.1298	2.1179
	1.71E-08	-2.89E-08	5.0501	9.0557	1.4089		-6.53E-09	-3.70E-08	4.3554	8.9753	1.3205		3.19E-08	-2.39E-08	5.6628	9.1084	1.5408
	-4.04E-09	-3.01E-08	5.6458	6.9616	1.4342		-2.33E-08	-3.78E-08	5.2697	7.2026	1.4248		-9.29E-10	-2.70E-08	4.93	5.8556	1.3828
	-2.72E-08	-3.24E-08	7.7163	3.7971	1.5246		-5.12E-08	-3.96E-08	5.1518	3.7474	1.2677		6.17E-09	-2.78E-08	5.9956	6.6266	1.457
	-3.95E-08	-3.40E-08	9.7785	2.3557	1.8514		-2.10E-08	-4.66E-08	5.9033	7.6959	1.4254		-2.25E-08	-2.82E-08	7.7633	2.9138	1.5085
	3.80E-09	-3.44E-08	6.6599	7.7572	1.5382		-3.90E-08	-4.73E-08	6.74	5.4985	1.4831		-2.76E-08	-2.87E-08	8.2298	2.6276	1.7131
	-3.93E-08	-3.54E-08	9.2286	2.1499	2.0663		-5.88E-08	-4.81E-08	6.9665	2.8597	1.4495		-1.56E-08	-2.89E-08	9.6579	3.2673	1.8871
	7.87E-09	-3.70E-08	11.657	6.507	2.1613		4.28E-09	-4.89E-08	6.4403	8.3613	2.2038		4.28E-08	-3.08E-08	7.3017	8.4101	2.2372
	-1.76E-08	-3.74E-08	10.158	3.5889	2.4277		-1.69E-08	-4.97E-08	9.6057	6.945	1.6713		-4.74E-09	-3.11E-08	10.808	3.5993	2.5787
	2.87E-08	-3.74E-08	6.9566	8.3957	2.2253		-6.39E-08	-5.00E-08	8.6122	2.3274	2.0169		1.85E-08	-3.19E-08	7.1842	8.056	1.6323
	-5.72E-08	-3.76E-08	8.4972	1.9542	2.3912		-7.90E-08	-5.05E-08	7.609	2.0484	2.4511		2.20E-08	-3.19E-08	9.979	6.1965	2.6389
	-2.70E-08	-3.82E-08	13.729	3.3672	2.1017		-8.52E-09	-5.12E-08	6.3328	8.483	1.4005		-4.21E-08	-3.40E-08	7.2121	1.9615	1.8084
	-1.99E-08	-3.96E-08	10.652	4.4121	1.9057		-4.04E-08	-5.15E-08	8.9198	3.4449	2.6396		-2.14E-08	-3.41E-08	8.6674	2.6954	1.5473
	6.73E-09	-4.31E-08	10.744	6.5776	3.1748		-5.20E-08	-5.40E-08	9.0217	3.0454	2.4232		1.98E-08	-3.53E-08	10.667	6.4111	3.0793
	1.42E-08	-4.32E-08	6.4281	8.5889	1.4787		-4.27E-08	-5.66E-08	8.7495	4.0787	3.0234		-3.39E-08	-3.71E-08	5.9217	1.6674	3.003
	-2.88E-08	-4.36E-08	10.884	3.237	2.7397		-9.87E-08	-5.81E-08	1.8953	3.3911	4.3609		-1.69E-08	-3.76E-08	10.981	3.0512	3.0937
	-4.36E-08	-4.41E-08	5.9683	1.8238	3.0365		-3.16E-08	-5.84E-08	8.2247	5.4722	3.1225		2.72E-08	-3.88E-08	7.8536	8.5738	1.6801
	1.39E-08	-4.77E-08	9.3788	6.6148	2.5333		-1.62E-08	-5.87E-08	9.022	6.9895	2.6253		-3.88E-09	-4.06E-08	10.37	4.974	3.1986
	-7.22E-08	-4.78E-08	2.1489	3.2433	4.4212		-1.19E-08	-5.88E-08	8.91	6.746	2.4397		-1.98E-08	-4.21E-08	7.2657	2.4943	2.1274
	-1.50E-08	-4.80E-08	9.3803	5.1063	3.2372		-6.28E-08	-6.07E-08	6.8697	2.2246	2.8763		2.78E-08	-4.24E-08	11.733	6.8975	2.4292
	-3.40E-08	-4.92E-08	8.6992	2.2892	2.7454		3.80E-09	-6.14E-08	6.4647	8.3498	2.0786		-3.30E-08	-4.29E-08	6.2695	1.8451	2.9143
	2.55E-08	-5.09E-08	7.8423	8.1825	2.2007		-5.61E-09	-6.22E-08	8.1966	8.0663	3.128		-5.91E-08	-4.45E-08	2.2167	3.1732	4.5016
	-4.59E-08	-5.09E-08	6.1936	1.8401	2.9457		-6.88E-08	-6.28E-08	5.4576	1.7134	2.9517		4.10E-09	-4.51E-08	9.7023	6.0344	3.023
	-6.48E-09	-5.16E-08	9.8336	5.8571	3.1284		-2.87E-08	-6.31E-08	8.9395	5.6427	3.2612		1.57E-08	-4.53E-08	16.451	6.7434	3.0399
	1.72E-08	-5.24E-08	9.6875	8.1737	3.2584		2.47E-08	-6.53E-08	4.4395	9.7352	2.7957		3.85E-08	-4.59E-08	15.816	8.2193	2.9789
	3.75E-08	-5.26E-08	5.8704	9.5683	2.5745		-1.81E-08	-6.54E-08	8.4598	6.2454	2.2117		3.61E-08	-4.62E-08	12.863	8.0667	3.568
	5.00E-08	-5.32E-08	4.6048	9.7187	2.8747		1.39E-08	-6.56E-08	5.1912	9.7154	2.7408		5.13E-08	-4.66E-08	6.4722	9.3693	2.4866
	3.58E-09	-5.39E-08	11.5	7.0345	2.6512		-4.69E-08	-6.62E-08	11.166	3.7136	3.3296		1.02E-08	-4.66E-08	11.314	6.5639	3.5408
	2.14E-08	-5.54E-08	10.551	8.3806	4.0089		-5.89E-08	-6.65E-08	7.5698	2.3854	3.4201		6.46E-08	-4.71E-08	4.8399	9.6861	2.9092
	-1.67E-09	-5.58E-08	10.531	6.6539	3.5736		-5.11E-08	-6.69E-08	14.369	3.0889	4.1363		3.01E-08	-4.75E-08	11.653	8.2512	3.4282
	-2.74E-08	-5.63E-08	11.145	2.8641	3.1859		-2.28E-08	-6.80E-08	8.4028	6.4369	3.9854		2.02E-08	-4.99E-08	19.14	7.2295	3.6484
	-4.16E-08	-5.74E-08	12.383	2.4703	4.9262		-1.58E-09	-7.06E-08	9.4183	8.4091	4.0659		-3.57E-08	-5.05E-08	13.948	2.5241	4.7931
	7.09E-09	-5.77E-08	10.075	6.7345	2.6714		8.53E-09	-7.08E-08	9.1663	9.3405	3.4572		-1.37E-08	-5.07E-08	9.6808	3.4272	3.1159
	-1.11E-08	-5.84E-08	9.9281	5.8015	3.8224		-1.52E-08	-7.28E-08	8.2695	6.896	2.8741		-3.06E-08	-5.12E-08	10.756	2.1721	4.1814
	3.08E-08	-5.89E-08	14.593	8.8731	3.6607		-3.27E-08	-7.40E-08	11.728	5.5601	3.9613		-4.30E-08	-5.14E-08	6.2231	1.5113	4.1946
	4.71E-09	-5.91E-08	11.053	6.7203	3.0489		-4.77E-08	-7.43E-08	8.6934	4.2211	3.3947		1.67E-09	-5.20E-08	10.104	5.9196	3.8844
	-5.55E-08	-6.03E-08	5.9778	1.4974	4.2261		-4.31E-08	-7.62E-08	12.954	4.5772	3.8521		-1.28E-08	-5.30E-08	8.6784	3.9402	3.217
	-4.21E-08	-6.05E-08	11.741	2.3984	4.5234		-7.78E-08	-7.67E-08	5.6111	1.4925	4.3067		4.25E-08	-5.33E-08	13.929	8.6765	3.4772
	-2.52E-08	-6.13E-08	8.3078	4.1247	3.2751		-1.21E-08	-7.77E-08	12.784	6.7	4.1824		1.87E-08	-5.34E-08	10.365	6.6592	3.083
	1.12E-08	-6.28E-08	14.324	6.7297	3.8987		-6.49E-08	-7.80E-08	9.9695	2.2065	4.3177		2.45E-08	-5.73E-08	12.056	7.5682	3.8468
	-7.08E-09	-6.72E-08	9.0641	5.4098	3.9627		-2.23E-08	-7.88E-08	12.262	6.1354	3.9283		4.96E-08	-6.05E-08	10.779	8.5132	5.5844
	3.44E-08	-6.92E-08	10.595	8.5664	5.4798		-3.16E-08	-8.04E-08	10.509	5.6248	4.3006		-2.70E-08	-6.06E-08	8.908	2.829	4.9686
	-1.24E-09	-7.01E-08	8.8961	6.5049	3.8636		-2.37E-08	-8.32E-08	13.801	6.214	4.1022		4.78E-09	-6.12E-08	9.1473	5.2862	4.0548
	-2.62E-08	-7.12E-08	13.861	3.9954	4.9705		8.04E-09	-8.47E-08	8.9123	8.649	4.7245		9.95E-09	-6.14E-08	9.1749	6.4089	3.9427
	2.93E-08	-7.21E-08	8.1246	8.8403	4.3246		5.58E-09	-8.65E-08	7.3906	8.7885	4.4633		4.48E-08	-6.32E-08	9.352	8.7919	4.3561
	1.21E-08	-7.23E-08	10.733	7.3957	4.9894		-1.03E-08	-8.76E-08	9.3008	7.4682	4.9588		2.44E-08	-6.39E-08	11.951	7.2156	5.0007
	-3.55E-08	-7.34E-08	9.1884	2.8926	5.3888		-2.11E-08	-9.03E-08	8.9808	6.4023	4.3717		-2.00E-08	-6.58E-08	13.012	2.9381	5.7506
	-3.00E-08	-7.37E-08	13.266	3.4633	5.3323		-5.93E-08	-9.35E-08	7.4554	2.5465	5.5604		-1.16E-08	-6.61E-08	13.101	4.3673	5.4156
	3.46E-09	-7.61E-08	9.3985	6.2875	4.4788		2.39E-08	-9.41E-08	4.1727	9.6728	5.2561		-5.71E-09	-6.68E-08	18.349	4.3072	5.5126
	2.93E-08	-7.78E-08	8.9281	8.9715	4.8829		8.76E-09	-9.43E-08	8.7359	9.1654	5.1991		2.11E-08	-6.83E-08	11.578	6.54	5.059
	-1.90E-08	-7.79E-08	17.515	3.9358	6.0141		-5.07E-08	-9.50E-08	11.599	3.7231	5.6736		3.83E-08	-6.85E-08	9.2412	8.8839	5.1287
	4.82E-08	-7.82E-08	4.3406	9.6707	5.2129		-4.22E-08	-9.71E-08	14.228	3.6531	6.1865		-4.21E-08	-6.86E-08	5.9807	1.5647	6.29
	-5.47E-08	-7.98E-08	5.6263	1.5341	6.3522		-1.33E-08	-9.73E-08	10.159	7.2065	5.0679		6.25E-08	-6.98E-08	4.5102	9.6495	5.1601
	-1.02E-08	-8.12E-08	9.9835	5.6187	5.9237		-7.62E-08	-9.85E-08	5.5	1.572	6.2872		4.09E-09	-7.04E-08	11.216	5.6537	5.6144
	9.82E-09	-8.14E-08	12.05	7.099	5.196		-3.25E-08	-9.98E-08	8.3593	5.6681	6.1373		1.94E-08	-7.26E-08	10.783	6.6776	5.0753
	1.19E-08	-8.32E-08	13.324	7.2179	6.9252		-1.08E-08	-1.01E-07	11.875	7.3344	6.8431		-2.75E-08	-7.29E-08	9.0485	2.4778	6.9397
	-4.31E-08	-8.44E-08	8.0106	2.1404	6.7918		-6.80E-08	-1.03E-07	7.1257	1.8793	6.6821		2.50E-08	-7.41E-08	15.561	7.71	7.0014
	-3.87E-08	-8.53E-08	9.3982	2.6641	7.0621		-4.37E-08	-1.04E-07	10.767	3.9835	6.6687		-1.85E-08	-7.58E-08	9.5884	2.7738	7.582
	2.28E-08	-8.62E-08	8.5674	8.8346	6.7481		-5.97E-08	-1.04E-07	9.1062	2.638	7.0541		-2.86E-08	-7.58E-08	8.8043	2.4155	6.8836
	-2.12E-08	-8.67E-08	10.299	4.2824	6.9385		-2.95E-08	-1.05E-07	8.8102	5.6057	6.5932		-8.66E-09	-7.60E-08	10.305	4.423	7.0851
	-3.15E-08	-8.67E-08	8.7147	2.645	7.5488		-5.43E-08	-1.06E-07	8.2255	2.5614	7.4228		3.75E-08	-7.61E-08	9.6782	8.8178	6.702
	-9.25E-09	-8.71E-08	10.447	5.3289	6.7267		-9.07E-09	-1.06E-07	12.098	7.7212	6.8117		2.85E-08	-7.81E-08	16.307	7.5547	6.5832
	1.47E-08	-8.85E-08	14.224	7.7282	6.672		2.76E-10	-1.07E-07	7.2883	8.9244	6.8903		2.32E-09	-7.91E-08	11.806	4.7832	7.3086
	-1.49E-08	-9.25E-08	9.7978	4.6692	7.8202		9.40E-09	-1.11E-07	7.9113	8.6371	6.5346		-4.27E-09	-8.03E-08	10.473	4.8439	7.7047
	1.19E-08	-9.38E-08	8.6922	7.9714	8.0444		-3.81E-08	-1.13E-07	8.541	4.5957	7.7362		2.41E-08	-8.19E-08	9.9677	8.1148	7.8248
	3.46E-08	-9.40E-08	8.684	8.5811	6.5863		-9.58E-09	-1.14E-07	7.9554	7.8199	8.0869		4.91E-08	-8.51E-08	9.1584	8.6019	6.5496
	-6.49E-09	-9.69E-08	9.8711	5.8649	7.7396		-2.86E-08	-1.15E-07	9.1393	5.6879	7.295		6.79E-09	-8.60E-08	12.109	5.6657	7.4946
	2.54E-08	-9.75E-08	7.5417	8.8052	8.2323		-6.89E-08	-1.17E-07	7.7935	2.2851	7.9103		-3.50E-08	-8.62E-08	11.516	2.4732	8.1203
	-4.66E-08	-9.76E-08	10.301	2.4981	8.0886		2.03E-09	-1.18E-07	6.4537	8.8733	8.1433		3.92E-08	-8.63E-08	8.2442	8.7702	8.2589
	-4.27E-08	-9.96E-08	11.991	2.9128	8.4366		1.86E-08	-1.19E-07	4.6785	9.651	7.399		-2.85E-08	-8.70E-08	12.78	2.8607	8.2709
	4.25E-08	-9.99E-08	5.1246	9.6114	7.3348		-3.02E-08	-1.21E-07	10.179	5.0389	8.2914		1.27E-08	-8.76E-08	9.646	4.9609	8.8454
	-1.77E-09	-1.01E-07	11.65	5.2738	8.759		-5.36E-08	-1.22E-07	13.551	3.3653	7.2374		5.62E-08	-8.93E-08	5.6181	9.5542	7.2804
	-3.09E-08	-1.02E-07	14.987	3.5548	7.7815		-6.60E-08	-1.23E-07	10.996	3.0696	8.6606		-7.26E-09	-8.98E-08	6.663	4.7117	9.477
	-2.01E-08	-1.03E-07	6.4703	4.6537	9.4906		-1.69E-08	-1.23E-07	9.7675	6.3959	7.5364		3.01E-09	-8.99E-08	11.874	4.6031	8.4471
	2.17E-08	-1.03E-07	9.8381	8.0912	8.1887		-1.41E-09	-1.24E-07	9.4361	7.9588	8.6289		-4.12E-08	-9.16E-08	7.2758	2.6087	9.3563
	8.61E-09	-1.03E-07	10.767	6.4915	7.7015		-2.35E-08	-1.25E-07	10.383	4.827	8.7444		-1.81E-08	-9.20E-08	13.812	3.7095	8.2237
	-4.45E-09	-1.04E-07	11.921	5.6757	7.9114		-4.61E-08	-1.26E-07	7.8588	3.4915	9.2083		3.42E-08	-9.27E-08	8.6972	8.2398	8.0326
	-5.38E-08	-1.04E-07	7.2074	2.7679	9.2743		-7.61E-08	-1.26E-07	6.4964	2.9451	9.296		2.47E-08	-9.31E-08	9.5352	7.0031	7.8398
	-1.07E-08	-1.05E-07	10.837	4.1972	8.6835		-4.32E-08	-1.27E-07	6.5586	4.4375	9.4987		1.37E-08	-9.47E-08	8.1814	7.6692	9.3513
	-4.39E-08	-1.07E-07	13.03	3.1803	8.443		-6.62E-08	-1.28E-07	11.871	3.233	8.5936		-3.13E-08	-9.57E-08	12.419	3.1788	8.4119
	-2.46E-08	-1.08E-07	8.7166	3.619	9.2012		-8.68E-09	-1.29E-07	8.6652	8.0428	7.9833		7.59E-09	-9.64E-08	16.301	5.3593	8.8247
	1.36E-10	-1.09E-07	8.8951	7.4179	9.3445		-3.46E-08	-1.30E-07	8.5101	3.7117	8.9487		-4.29E-08	-9.64E-08	4.6728	2.4527	9.764
	1.30E-08	-1.09E-07	9.9361	7.6404	7.8567		-2.62E-08	-1.30E-07	9.972	4.288	8.5113		2.43E-08	-9.76E-08	10.094	7.083	7.7675
	-5.50E-08	-1.10E-07	4.6195	2.5	9.7744		-7.73E-08	-1.34E-07	4.6586	2.4817	9.7854		9.14E-09	-9.84E-08	13.971	5.8246	9.1239
	-4.30E-09	-1.10E-07	12.15	4.8295	8.9851		-2.37E-08	-1.34E-07	7.5548	7.3542	9.5485		-1.27E-08	-9.89E-08	8.9191	3.9556	9.3556
	-1.72E-08	-1.12E-07	9.5559	3.7077	8.8713		-3.91E-08	-1.35E-07	7.9902	3.4296	8.9878		-4.63E-09	-1.00E-07	10.373	3.9365	8.7286
	2.35E-08	-1.15E-07	7.5136	8.4289	8.7439		4.15E-10	-1.36E-07	6.9227	8.4964	8.8321		-2.44E-08	-1.02E-07	6.3733	3.4338	8.6349
	-5.97E-11	-1.17E-07	7.0907	8.0704	9.4972		-2.09E-08	-1.38E-07	6.1598	8.2673	9.5704		3.65E-08	-1.03E-07	7.8253	8.3864	8.7052
	-5.78E-08	-1.18E-07	5.0613	2.6509	9.6907		1.68E-08	-1.40E-07	3.7528	9.7012	9.0519		-4.55E-08	-1.04E-07	5.1978	2.6977	9.6717
	4.00E-08	-1.18E-07	4.081	9.6873	8.9837		-5.11E-08	-1.41E-07	6.1055	4.0268	9.5367		-1.68E-08	-1.04E-07	6.7832	4.0726	9.4853
	-2.93E-08	-1.18E-07	6.4807	4.0415	9.5039		-8.30E-09	-1.42E-07	4.5694	9.0356	9.6589		1.16E-08	-1.05E-07	7.8217	7.9241	9.4383
	-3.61E-08	-1.18E-07	3.6074	3.5273	8.9088		-7.92E-08	-1.42E-07	4.6757	2.6017	9.7233		5.32E-08	-1.05E-07	4.4101	9.6586	8.9343
	1.42E-08	-1.19E-07	4.9381	9.0617	9.5843		-3.62E-08	-1.44E-07	5.7205	6.406	9.6546		2.68E-08	-1.06E-07	5.2304	9.0782	9.519
	-1.54E-08	-1.21E-07	6.2812	6.2206	9.5934		-5.74E-08	-1.45E-07	2.5687	3.5987	9.0476		-3.85E-09	-1.07E-07	6.7377	6.0513	9.5454
	6.07E-09	-1.22E-07	7.1648	6.972	8.8763		-1.53E-08	-1.45E-07	6.2558	7.0631	8.9615		1.82E-08	-1.09E-07	7.9235	6.896	8.8058
