# Supplementary material for: Observation of continuum Landau modes in non-Hermitian electric circuits
Source: Nat Commun. 2024 Feb 27;15:1798. doi: 10.1038/s41467-024-46122-0 (PMC10899205; doi:10.1038/s41467-024-46122-0)
Supplement: Supplementary file 3 — Source Data [file 41467_2024_46122_MOESM3_ESM.zip › data/fig3a_3b.csv]

imag of spectrum	Frequency	PR	<x>	<y>
-4.29E-08	2.71E+05	9.9287	8.6493	1.9435
-5.96E-09	2.71E+05	9.9287	2.3507	1.9435
-5.86E-08	2.71E+05	9.9287	8.6493	1.9435
-2.16E-08	2.71E+05	9.9287	2.3507	1.9435
-3.98E-08	2.38E+05	11.409	7.1433	1.9435
-3.36E-08	2.38E+05	11.409	3.8567	1.9435
-1.79E-08	2.38E+05	11.409	3.8567	1.9435
-5.55E-08	2.38E+05	11.409	7.1433	1.9435
-4.96E-08	2.28E+05	11.249	5.972	1.9435
-4.30E-08	2.28E+05	11.249	5.028	1.9435
-3.39E-08	2.28E+05	11.249	5.972	1.9435
-2.73E-08	2.28E+05	11.249	5.028	1.9435
-1.56E-08	2.24E+05	10.289	2.1953	3.1245
-6.26E-08	2.24E+05	10.289	8.8047	3.1245
-3.49E-08	2.22E+05	11.008	3.773	1.9435
-4.40E-08	2.22E+05	11.008	7.227	1.9435
-1.93E-08	2.22E+05	11.008	3.773	1.9435
-5.97E-08	2.22E+05	11.008	7.227	1.9435
-2.44E-08	2.04E+05	8.8985	2.1252	1.9435
-7.70E-08	2.04E+05	8.8985	8.8748	1.9435
-6.13E-08	2.04E+05	8.8985	8.8748	1.9435
-8.72E-09	2.04E+05	8.8985	2.1252	1.9435
-6.99E-08	2.02E+05	9.9223	8.8823	3.988
-1.67E-08	2.02E+05	9.9223	2.1177	3.988
-4.78E-08	2.00E+05	11.601	5.9935	3.1245
-2.78E-08	2.00E+05	11.61	3.4866	3.1245
-5.99E-08	2.00E+05	11.61	7.5134	3.1245
-3.08E-08	2.00E+05	11.613	3.8663	3.1245
-3.99E-08	2.00E+05	11.601	5.0065	3.1245
-5.69E-08	2.00E+05	11.613	7.1337	3.1245
-6.07E-08	1.85E+05	11.109	7.0524	3.988
-4.31E-08	1.85E+05	11.101	5.0028	3.988
-6.63E-08	1.85E+05	11.094	7.7005	3.988
-2.84E-08	1.85E+05	11.094	3.2995	3.988
-5.16E-08	1.85E+05	11.101	5.9972	3.988
-3.40E-08	1.85E+05	11.109	3.9476	3.988
-1.77E-08	1.84E+05	9.5254	2.0477	3.1245
-7.73E-08	1.84E+05	9.5254	8.9523	3.1245
-7.79E-08	1.83E+05	9.5242	8.9576	5.0005
-1.78E-08	1.83E+05	9.5242	2.0424	5.0005
-1.84E-08	1.73E+05	9.3123	2.0015	3.988
-8.28E-08	1.73E+05	9.3123	8.9985	3.988
-5.59E-08	1.71E+05	10.55	5.9988	5.0005
-7.27E-08	1.71E+05	10.529	7.8109	5.0005
-3.70E-08	1.71E+05	10.556	3.9765	5.0005
-2.97E-08	1.71E+05	10.529	3.1891	5.0005
-4.66E-08	1.71E+05	10.55	5.0012	5.0005
-6.54E-08	1.71E+05	10.556	7.0235	5.0005
-8.50E-08	1.69E+05	9.2185	9.0152	5.9995
-1.87E-08	1.69E+05	9.2185	1.9848	5.9995
-1.92E-08	1.62E+05	9.0664	1.9565	5.0005
-8.87E-08	1.62E+05	9.0664	9.0435	5.0005
-4.97E-08	1.60E+05	10.109	5.0006	5.9995
-6.97E-08	1.60E+05	10.114	7.0127	5.9995
-7.82E-08	1.60E+05	10.081	7.8706	5.9995
-3.11E-08	1.60E+05	10.081	3.1294	5.9995
-3.96E-08	1.60E+05	10.114	3.9873	5.9995
-5.96E-08	1.60E+05	10.109	5.9994	5.9995
-1.96E-08	1.58E+05	8.9619	1.9365	7.012
-9.16E-08	1.58E+05	8.9619	9.0635	7.012
-9.46E-08	1.53E+05	8.8467	9.0838	5.9995
-2.00E-08	1.53E+05	8.8467	1.9162	5.9995
-8.35E-08	1.51E+05	9.6773	7.9098	7.012
-3.26E-08	1.51E+05	9.6773	3.0902	7.012
-6.33E-08	1.51E+05	9.7088	5.9997	7.012
-5.28E-08	1.51E+05	9.7088	5.0003	7.012
-4.21E-08	1.51E+05	9.7128	3.9927	7.012
-7.39E-08	1.51E+05	9.7128	7.0073	7.012
-2.02E-08	1.50E+05	8.7418	1.9017	7.8755
-9.69E-08	1.50E+05	8.7418	9.0983	7.8755
-9.97E-08	1.45E+05	8.6735	9.1158	7.012
-2.06E-08	1.45E+05	8.6735	1.8842	7.012
-7.73E-08	1.44E+05	9.3788	7.0049	7.8755
-3.39E-08	1.44E+05	9.3432	3.0683	7.8755
-5.52E-08	1.44E+05	9.3754	5.0002	7.8755
-4.41E-08	1.44E+05	9.3788	3.9951	7.8755
-8.76E-08	1.44E+05	9.3432	7.9317	7.8755
-6.62E-08	1.44E+05	9.3754	5.9998	7.8755
-1.11E-07	1.41E+05	7.6456	9.1363	9.0565
-2.89E-08	1.41E+05	7.6456	1.8637	9.0565
-9.54E-08	1.41E+05	7.6456	9.1363	9.0565
-1.32E-08	1.41E+05	7.6456	1.8637	9.0565
-2.12E-08	1.39E+05	8.4974	1.8579	7.8755
-1.04E-07	1.39E+05	8.4974	9.1421	7.8755
-7.80E-08	1.36E+05	8.0658	5.9999	9.0565
-7.41E-08	1.36E+05	8.0682	7.0029	9.0565
-5.46E-08	1.36E+05	8.0682	3.9971	9.0565
-2.78E-08	1.36E+05	8.0374	3.0478	9.0565
-8.97E-08	1.36E+05	8.0682	7.0029	9.0565
-1.01E-07	1.36E+05	8.0374	7.9522	9.0565
-3.89E-08	1.36E+05	8.0682	3.9971	9.0565
-5.06E-08	1.36E+05	8.0658	5.0001	9.0565
-4.35E-08	1.36E+05	8.0374	3.0478	9.0565
-6.23E-08	1.36E+05	8.0658	5.9999	9.0565
-6.63E-08	1.36E+05	8.0658	5.0001	9.0565
-8.51E-08	1.36E+05	8.0374	7.9522	9.0565
-2.98E-08	1.33E+05	7.4678	1.8287	9.0565
-1.02E-07	1.33E+05	7.4678	9.1713	9.0565
-1.41E-08	1.33E+05	7.4678	1.8287	9.0565
-1.18E-07	1.33E+05	7.4678	9.1713	9.0565
