# Supplementary material for: Observation of continuum Landau modes in non-Hermitian electric circuits
Source: Nat Commun. 2024 Feb 27;15:1798. doi: 10.1038/s41467-024-46122-0 (PMC10899205; doi:10.1038/s41467-024-46122-0)
Supplement: Supplementary file 3 — Source Data [file 41467_2024_46122_MOESM3_ESM.zip › data/fig3c.csv]

0.0063654+0.063242i	0.006482+0.063816i	0.0065998+0.064391i	0.0067187+0.064966i	0.0068387+0.065541i	0.0069599+0.066116i	0.0070822+0.066691i	0.0072057+0.067267i	0.0073303+0.067842i	0.007456+0.068418i	0.0075829+0.068994i	0.007711+0.06957i	0.0078402+0.070146i	0.0079705+0.070722i	0.008102+0.071299i	0.0082347+0.071875i	0.0083685+0.072452i	0.0085035+0.073029i	0.0086397+0.073606i	0.008777+0.074183i	0.0089156+0.074761i	0.0090552+0.075338i	0.0091961+0.075916i	0.0093382+0.076494i	0.0094814+0.077072i	0.0096258+0.07765i	0.0097714+0.078228i	0.0099182+0.078807i	0.010066+0.079385i	0.010215+0.079964i	0.010366+0.080543i	0.010517+0.081122i	0.01067+0.081701i	0.010824+0.082281i	0.010979+0.08286i	0.011136+0.08344i	0.011293+0.08402i	0.011452+0.0846i	0.011612+0.08518i	0.011774+0.08576i	0.011936+0.086341i	0.0121+0.086921i	0.012265+0.087502i	0.012431+0.088083i	0.012599+0.088664i	0.012767+0.089246i	0.012937+0.089827i	0.013109+0.090409i	0.013281+0.09099i	0.013455+0.091572i
0.0064956+0.063876i	0.0066171+0.064468i	0.0067399+0.065061i	0.006864+0.065654i	0.0069893+0.066247i	0.0071159+0.066841i	0.0072438+0.067436i	0.007373+0.068031i	0.0075035+0.068626i	0.0076353+0.069222i	0.0077685+0.069818i	0.0079029+0.070415i	0.0080386+0.071013i	0.0081757+0.071611i	0.0083141+0.072209i	0.0084539+0.072808i	0.008595+0.073408i	0.0087375+0.074008i	0.0088813+0.074608i	0.0090264+0.075209i	0.009173+0.075811i	0.0093209+0.076413i	0.0094702+0.077016i	0.0096209+0.077619i	0.009773+0.078223i	0.0099264+0.078827i	0.010081+0.079432i	0.010238+0.080038i	0.010395+0.080644i	0.010555+0.08125i	0.010715+0.081858i	0.010877+0.082465i	0.011041+0.083074i	0.011206+0.083683i	0.011372+0.084292i	0.01154+0.084902i	0.011709+0.085513i	0.01188+0.086124i	0.012052+0.086736i	0.012226+0.087349i	0.012401+0.087962i	0.012578+0.088576i	0.012756+0.08919i	0.012936+0.089805i	0.013118+0.090421i	0.013301+0.091037i	0.013485+0.091654i	0.013671+0.092271i	0.013859+0.092889i	0.014048+0.093508i
0.0066278+0.064517i	0.0067543+0.065127i	0.0068822+0.065737i	0.0070115+0.066349i	0.0071422+0.066961i	0.0072744+0.067574i	0.0074081+0.068188i	0.0075432+0.068803i	0.0076797+0.069419i	0.0078177+0.070035i	0.0079572+0.070652i	0.0080982+0.071271i	0.0082407+0.07189i	0.0083847+0.07251i	0.0085302+0.073131i	0.0086773+0.073753i	0.0088259+0.074375i	0.008976+0.074999i	0.0091277+0.075623i	0.0092809+0.076249i	0.0094358+0.076875i	0.0095922+0.077503i	0.0097502+0.078131i	0.0099098+0.07876i	0.010071+0.079391i	0.010234+0.080022i	0.010398+0.080654i	0.010565+0.081287i	0.010732+0.081921i	0.010902+0.082557i	0.011073+0.083193i	0.011246+0.08383i	0.01142+0.084468i	0.011597+0.085108i	0.011775+0.085748i	0.011954+0.086389i	0.012136+0.087032i	0.012319+0.087675i	0.012504+0.08832i	0.012691+0.088965i	0.012879+0.089612i	0.01307+0.09026i	0.013262+0.090909i	0.013456+0.091559i	0.013652+0.09221i	0.01385+0.092863i	0.01405+0.093516i	0.014251+0.094171i	0.014455+0.094826i	0.01466+0.095483i
0.006764+0.06517i	0.0068957+0.065798i	0.007029+0.066428i	0.0071638+0.067058i	0.0073003+0.06769i	0.0074383+0.068323i	0.007578+0.068957i	0.0077193+0.069593i	0.0078622+0.07023i	0.0080068+0.070867i	0.008153+0.071507i	0.0083009+0.072147i	0.0084506+0.072789i	0.0086019+0.073432i	0.0087549+0.074076i	0.0089097+0.074722i	0.0090662+0.075369i	0.0092245+0.076017i	0.0093846+0.076666i	0.0095464+0.077317i	0.0097101+0.07797i	0.0098755+0.078624i	0.010043+0.079279i	0.010212+0.079935i	0.010383+0.080593i	0.010556+0.081253i	0.010731+0.081914i	0.010907+0.082576i	0.011086+0.08324i	0.011267+0.083905i	0.011449+0.084572i	0.011634+0.08524i	0.01182+0.08591i	0.012009+0.086581i	0.012199+0.087254i	0.012392+0.087929i	0.012586+0.088605i	0.012783+0.089282i	0.012982+0.089962i	0.013183+0.090642i	0.013386+0.091325i	0.013591+0.092009i	0.013799+0.092695i	0.014008+0.093382i	0.01422+0.094071i	0.014434+0.094762i	0.01465+0.095455i	0.014869+0.096149i	0.01509+0.096845i	0.015313+0.097542i
0.0069045+0.065837i	0.0070416+0.066484i	0.0071805+0.067133i	0.0073212+0.067783i	0.0074636+0.068435i	0.0076078+0.069089i	0.0077538+0.069744i	0.0079016+0.070401i	0.0080512+0.071059i	0.0082027+0.071719i	0.0083561+0.072381i	0.0085113+0.073045i	0.0086685+0.07371i	0.0088275+0.074377i	0.0089886+0.075046i	0.0091515+0.075716i	0.0093165+0.076388i	0.0094834+0.077062i	0.0096524+0.077738i	0.0098234+0.078416i	0.0099964+0.079095i	0.010172+0.079777i	0.010349+0.08046i	0.010528+0.081145i	0.01071+0.081832i	0.010893+0.082521i	0.011079+0.083212i	0.011267+0.083905i	0.011457+0.0846i	0.01165+0.085297i	0.011845+0.085996i	0.012042+0.086697i	0.012241+0.087401i	0.012443+0.088106i	0.012647+0.088813i	0.012853+0.089523i	0.013062+0.090234i	0.013274+0.090948i	0.013488+0.091664i	0.013704+0.092382i	0.013923+0.093103i	0.014144+0.093825i	0.014368+0.09455i	0.014595+0.095277i	0.014824+0.096007i	0.015056+0.096739i	0.01529+0.097473i	0.015528+0.09821i	0.015768+0.098948i	0.016011+0.09969i
0.0070493+0.066517i	0.0071922+0.067184i	0.007337+0.067853i	0.0074837+0.068524i	0.0076324+0.069197i	0.0077831+0.069872i	0.0079357+0.070549i	0.0080904+0.071228i	0.0082471+0.071909i	0.0084059+0.072592i	0.0085668+0.073277i	0.0087298+0.073965i	0.0088949+0.074655i	0.0090622+0.075346i	0.0092316+0.076041i	0.0094033+0.076737i	0.0095772+0.077436i	0.0097533+0.078136i	0.0099318+0.07884i	0.010113+0.079545i	0.010296+0.080253i	0.010481+0.080964i	0.010669+0.081676i	0.010859+0.082392i	0.011052+0.083109i	0.011247+0.083829i	0.011445+0.084552i	0.011645+0.085277i	0.011848+0.086005i	0.012053+0.086736i	0.012261+0.087469i	0.012472+0.088204i	0.012685+0.088943i	0.012901+0.089684i	0.01312+0.090428i	0.013341+0.091174i	0.013566+0.091924i	0.013793+0.092676i	0.014023+0.093431i	0.014256+0.094189i	0.014492+0.094949i	0.014731+0.095713i	0.014973+0.09648i	0.015219+0.097249i	0.015467+0.098022i	0.015718+0.098798i	0.015973+0.099576i	0.016231+0.10036i	0.016492+0.10114i	0.016756+0.10193i
0.0071988+0.067212i	0.0073476+0.067899i	0.0074986+0.068589i	0.0076517+0.069281i	0.007807+0.069975i	0.0079644+0.070672i	0.0081241+0.071372i	0.008286+0.072074i	0.0084502+0.072779i	0.0086167+0.073486i	0.0087855+0.074196i	0.0089567+0.074908i	0.0091303+0.075623i	0.0093062+0.076341i	0.0094846+0.077062i	0.0096655+0.077785i	0.0098489+0.078511i	0.010035+0.07924i	0.010223+0.079972i	0.010415+0.080707i	0.010608+0.081445i	0.010805+0.082186i	0.011004+0.082929i	0.011206+0.083676i	0.011411+0.084426i	0.011618+0.085179i	0.011828+0.085935i	0.012042+0.086694i	0.012258+0.087457i	0.012477+0.088222i	0.012699+0.088991i	0.012925+0.089764i	0.013153+0.090539i	0.013385+0.091318i	0.013619+0.092101i	0.013857+0.092887i	0.014098+0.093676i	0.014343+0.094469i	0.014591+0.095265i	0.014842+0.096065i	0.015097+0.096869i	0.015355+0.097676i	0.015617+0.098488i	0.015883+0.099302i	0.016152+0.10012i	0.016425+0.10094i	0.016702+0.10177i	0.016982+0.1026i	0.017267+0.10343i	0.017555+0.10427i
0.007353+0.06792i	0.0075081+0.068629i	0.0076656+0.06934i	0.0078254+0.070054i	0.0079876+0.070771i	0.0081522+0.071491i	0.0083192+0.072214i	0.0084888+0.07294i	0.0086608+0.073669i	0.0088355+0.074401i	0.0090126+0.075136i	0.0091925+0.075875i	0.0093749+0.076617i	0.0095601+0.077362i	0.009748+0.07811i	0.0099387+0.078862i	0.010132+0.079617i	0.010329+0.080375i	0.010528+0.081137i	0.01073+0.081903i	0.010935+0.082672i	0.011143+0.083444i	0.011355+0.08422i	0.011569+0.085i	0.011787+0.085784i	0.012007+0.086571i	0.012232+0.087362i	0.012459+0.088157i	0.01269+0.088956i	0.012924+0.089759i	0.013161+0.090566i	0.013402+0.091377i	0.013647+0.092192i	0.013895+0.093011i	0.014147+0.093834i	0.014403+0.094662i	0.014662+0.095494i	0.014926+0.09633i	0.015193+0.09717i	0.015464+0.098015i	0.01574+0.098865i	0.016019+0.099719i	0.016303+0.10058i	0.01659+0.10144i	0.016883+0.10231i	0.017179+0.10318i	0.01748+0.10406i	0.017786+0.10494i	0.018096+0.10583i	0.018411+0.10672i
0.0075171+0.068653i	0.007679+0.069384i	0.0078436+0.070118i	0.0080107+0.070855i	0.0081805+0.071596i	0.0083529+0.07234i	0.0085281+0.073088i	0.008706+0.073839i	0.0088867+0.074594i	0.0090703+0.075352i	0.0092567+0.076115i	0.0094461+0.076881i	0.0096384+0.077651i	0.0098338+0.078425i	0.010032+0.079202i	0.010234+0.079984i	0.010439+0.08077i	0.010647+0.08156i	0.010858+0.082354i	0.011072+0.083152i	0.01129+0.083954i	0.011512+0.084761i	0.011737+0.085572i	0.011965+0.086387i	0.012197+0.087207i	0.012433+0.088031i	0.012672+0.08886i	0.012916+0.089694i	0.013163+0.090532i	0.013414+0.091375i	0.013669+0.092223i	0.013928+0.093075i	0.014191+0.093933i	0.014459+0.094795i	0.014731+0.095663i	0.015007+0.096536i	0.015287+0.097414i	0.015572+0.098297i	0.015862+0.099185i	0.016156+0.10008i	0.016456+0.10098i	0.016759+0.10188i	0.017068+0.10279i	0.017382+0.10371i	0.017701+0.10463i	0.018025+0.10556i	0.018355+0.10649i	0.01869+0.10743i	0.01903+0.10838i	0.019376+0.10933i
0.007207+0.068966i	0.0073639+0.069709i	0.0075234+0.070456i	0.0076853+0.071207i	0.0078499+0.071962i	0.0080171+0.07272i	0.0081871+0.073482i	0.0083597+0.074248i	0.0085351+0.075019i	0.0087133+0.075793i	0.0088944+0.076571i	0.0090783+0.077354i	0.0092653+0.07814i	0.0094552+0.078931i	0.0096482+0.079727i	0.0098443+0.080526i	0.010043+0.081331i	0.010246+0.082139i	0.010452+0.082953i	0.010661+0.083771i	0.010873+0.084593i	0.011089+0.085421i	0.011308+0.086253i	0.011531+0.08709i	0.011757+0.087932i	0.011987+0.088779i	0.012221+0.089632i	0.012459+0.090489i	0.0127+0.091352i	0.012946+0.09222i	0.013195+0.093093i	0.013449+0.093972i	0.013706+0.094856i	0.013968+0.095746i	0.014234+0.096642i	0.014505+0.097544i	0.01478+0.098451i	0.01506+0.099364i	0.015344+0.10028i	0.015633+0.10121i	0.015927+0.10214i	0.016225+0.10308i	0.016529+0.10402i	0.016837+0.10497i	0.017151+0.10593i	0.01747+0.10689i	0.017795+0.10786i	0.018125+0.10884i	0.018461+0.10983i	0.018802+0.11082i
0.0083425+0.062772i	0.0084948+0.063334i	0.0086486+0.063895i	0.0088038+0.064457i	0.0089604+0.065018i	0.0091185+0.065579i	0.009278+0.06614i	0.009439+0.066701i	0.0096015+0.067262i	0.0097654+0.067822i	0.0099308+0.068383i	0.010098+0.068943i	0.010266+0.069504i	0.010436+0.070064i	0.010607+0.070624i	0.01078+0.071184i	0.010954+0.071744i	0.011129+0.072303i	0.011307+0.072863i	0.011485+0.073422i	0.011665+0.073981i	0.011847+0.07454i	0.01203+0.075099i	0.012215+0.075658i	0.012401+0.076217i	0.012588+0.076775i	0.012777+0.077334i	0.012968+0.077892i	0.01316+0.07845i	0.013353+0.079008i	0.013548+0.079565i	0.013745+0.080123i	0.013943+0.08068i	0.014143+0.081237i	0.014344+0.081794i	0.014546+0.082351i	0.01475+0.082907i	0.014956+0.083464i	0.015163+0.08402i	0.015372+0.084576i	0.015582+0.085132i	0.015794+0.085687i	0.016007+0.086243i	0.016222+0.086798i	0.016438+0.087353i	0.016656+0.087908i	0.016876+0.088462i	0.017097+0.089017i	0.017319+0.089571i	0.017543+0.090125i
0.0085122+0.063392i	0.0086708+0.063971i	0.008831+0.064549i	0.0089928+0.065128i	0.0091563+0.065707i	0.0093215+0.066286i	0.0094882+0.066865i	0.0096567+0.067445i	0.0098267+0.068025i	0.0099985+0.068605i	0.010172+0.069185i	0.010347+0.069765i	0.010524+0.070346i	0.010702+0.070926i	0.010882+0.071507i	0.011064+0.072089i	0.011248+0.07267i	0.011433+0.073252i	0.01162+0.073833i	0.011809+0.074415i	0.011999+0.074997i	0.012191+0.07558i	0.012385+0.076162i	0.012581+0.076745i	0.012778+0.077328i	0.012977+0.077911i	0.013178+0.078494i	0.013381+0.079078i	0.013586+0.079662i	0.013792+0.080246i	0.014+0.08083i	0.01421+0.081414i	0.014422+0.081999i	0.014635+0.082583i	0.014851+0.083168i	0.015068+0.083753i	0.015287+0.084338i	0.015508+0.084924i	0.015731+0.085509i	0.015955+0.086095i	0.016182+0.086681i	0.01641+0.087267i	0.01664+0.087854i	0.016872+0.08844i	0.017107+0.089027i	0.017343+0.089614i	0.01758+0.090201i	0.01782+0.090788i	0.018062+0.091376i	0.018306+0.091963i
0.0086842+0.064018i	0.0088493+0.064613i	0.0090161+0.065209i	0.0091848+0.065806i	0.0093553+0.066403i	0.0095277+0.067i	0.0097018+0.067598i	0.0098779+0.068197i	0.010056+0.068796i	0.010236+0.069396i	0.010417+0.069996i	0.010601+0.070596i	0.010786+0.071198i	0.010974+0.071799i	0.011163+0.072402i	0.011354+0.073004i	0.011547+0.073608i	0.011742+0.074212i	0.01194+0.074816i	0.012139+0.075421i	0.01234+0.076027i	0.012543+0.076633i	0.012748+0.07724i	0.012955+0.077847i	0.013164+0.078455i	0.013375+0.079063i	0.013589+0.079672i	0.013804+0.080281i	0.014022+0.080891i	0.014241+0.081502i	0.014463+0.082113i	0.014686+0.082725i	0.014912+0.083337i	0.01514+0.08395i	0.015371+0.084564i	0.015603+0.085178i	0.015838+0.085793i	0.016074+0.086408i	0.016313+0.087024i	0.016554+0.08764i	0.016798+0.088257i	0.017044+0.088875i	0.017292+0.089493i	0.017542+0.090112i	0.017794+0.090731i	0.018049+0.091351i	0.018306+0.091972i	0.018566+0.092593i	0.018828+0.093215i	0.019092+0.093837i
0.0088616+0.064656i	0.0090334+0.065269i	0.0092072+0.065883i	0.009383+0.066498i	0.0095609+0.067113i	0.0097408+0.06773i	0.0099227+0.068347i	0.010107+0.068966i	0.010293+0.069585i	0.010481+0.070205i	0.010672+0.070826i	0.010864+0.071447i	0.011059+0.07207i	0.011255+0.072693i	0.011454+0.073318i	0.011656+0.073943i	0.011859+0.07457i	0.012065+0.075197i	0.012273+0.075825i	0.012483+0.076454i	0.012695+0.077084i	0.01291+0.077715i	0.013127+0.078347i	0.013346+0.07898i	0.013568+0.079614i	0.013792+0.080248i	0.014019+0.080884i	0.014247+0.081521i	0.014479+0.082159i	0.014712+0.082797i	0.014949+0.083437i	0.015187+0.084078i	0.015428+0.08472i	0.015672+0.085362i	0.015918+0.086006i	0.016167+0.086651i	0.016418+0.087296i	0.016672+0.087943i	0.016929+0.088591i	0.017188+0.08924i	0.01745+0.08989i	0.017715+0.090541i	0.017982+0.091193i	0.018252+0.091846i	0.018524+0.0925i	0.0188+0.093155i	0.019078+0.093811i	0.019359+0.094468i	0.019643+0.095127i	0.01993+0.095786i
0.0090444+0.065307i	0.0092233+0.065938i	0.0094043+0.066571i	0.0095877+0.067204i	0.0097732+0.067839i	0.0099611+0.068475i	0.010151+0.069113i	0.010344+0.069751i	0.010538+0.070391i	0.010736+0.071032i	0.010935+0.071675i	0.011137+0.072318i	0.011341+0.072963i	0.011548+0.07361i	0.011758+0.074257i	0.011969+0.074906i	0.012183+0.075556i	0.0124+0.076208i	0.01262+0.076861i	0.012841+0.077515i	0.013066+0.07817i	0.013293+0.078827i	0.013523+0.079486i	0.013755+0.080145i	0.01399+0.080806i	0.014228+0.081469i	0.014469+0.082133i	0.014712+0.082798i	0.014958+0.083465i	0.015207+0.084133i	0.015459+0.084803i	0.015714+0.085474i	0.015971+0.086146i	0.016232+0.086821i	0.016495+0.087496i	0.016762+0.088173i	0.017031+0.088852i	0.017304+0.089532i	0.01758+0.090213i	0.017858+0.090896i	0.01814+0.091581i	0.018425+0.092267i	0.018714+0.092955i	0.019005+0.093644i	0.0193+0.094335i	0.019598+0.095028i	0.019899+0.095722i	0.020204+0.096417i	0.020512+0.097114i	0.020823+0.097813i
0.0092329+0.06597i	0.0094191+0.06662i	0.0096078+0.067272i	0.009799+0.067926i	0.0099927+0.06858i	0.010189+0.069237i	0.010388+0.069895i	0.010589+0.070555i	0.010793+0.071216i	0.010999+0.071879i	0.011209+0.072544i	0.011421+0.07321i	0.011635+0.073879i	0.011853+0.074548i	0.012073+0.07522i	0.012296+0.075893i	0.012521+0.076568i	0.01275+0.077245i	0.012981+0.077924i	0.013216+0.078604i	0.013453+0.079287i	0.013693+0.079971i	0.013937+0.080657i	0.014183+0.081344i	0.014433+0.082034i	0.014685+0.082726i	0.014941+0.083419i	0.0152+0.084114i	0.015462+0.084812i	0.015727+0.085511i	0.015996+0.086212i	0.016268+0.086915i	0.016543+0.08762i	0.016822+0.088327i	0.017104+0.089037i	0.01739+0.089748i	0.017679+0.090461i	0.017972+0.091176i	0.018268+0.091893i	0.018568+0.092613i	0.018872+0.093334i	0.019179+0.094058i	0.01949+0.094783i	0.019805+0.095511i	0.020124+0.096241i	0.020447+0.096973i	0.020773+0.097707i	0.021104+0.098444i	0.021439+0.099182i	0.021777+0.099923i
0.0094273+0.066647i	0.0096213+0.067317i	0.009818+0.067988i	0.010017+0.068662i	0.01022+0.069338i	0.010425+0.070015i	0.010632+0.070695i	0.010843+0.071377i	0.011057+0.07206i	0.011273+0.072746i	0.011492+0.073434i	0.011715+0.074124i	0.01194+0.074816i	0.012169+0.075511i	0.0124+0.076207i	0.012635+0.076906i	0.012873+0.077607i	0.013114+0.078311i	0.013359+0.079016i	0.013606+0.079724i	0.013858+0.080434i	0.014112+0.081147i	0.01437+0.081862i	0.014631+0.082579i	0.014896+0.083298i	0.015164+0.08402i	0.015436+0.084745i	0.015712+0.085472i	0.015991+0.086201i	0.016274+0.086933i	0.016561+0.087667i	0.016852+0.088404i	0.017146+0.089143i	0.017444+0.089885i	0.017747+0.09063i	0.018053+0.091377i	0.018364+0.092127i	0.018678+0.092879i	0.018997+0.093634i	0.01932+0.094392i	0.019648+0.095153i	0.019979+0.095916i	0.020316+0.096682i	0.020656+0.09745i	0.021001+0.098222i	0.021351+0.098996i	0.021706+0.099773i	0.022065+0.10055i	0.022429+0.10134i	0.022797+0.10212i
0.0096278+0.067338i	0.0098299+0.068027i	0.010035+0.06872i	0.010243+0.069414i	0.010454+0.070111i	0.010668+0.070811i	0.010886+0.071513i	0.011106+0.072217i	0.01133+0.072924i	0.011557+0.073633i	0.011787+0.074345i	0.01202+0.07506i	0.012257+0.075777i	0.012498+0.076497i	0.012742+0.07722i	0.012989+0.077946i	0.01324+0.078674i	0.013494+0.079404i	0.013753+0.080138i	0.014014+0.080875i	0.01428+0.081614i	0.01455+0.082356i	0.014823+0.083101i	0.0151+0.083849i	0.015381+0.0846i	0.015667+0.085354i	0.015956+0.086111i	0.016249+0.086871i	0.016547+0.087634i	0.016849+0.0884i	0.017155+0.089169i	0.017466+0.089942i	0.017781+0.090717i	0.018101+0.091496i	0.018425+0.092278i	0.018754+0.093063i	0.019088+0.093852i	0.019426+0.094643i	0.01977+0.095438i	0.020118+0.096237i	0.020471+0.097038i	0.020829+0.097844i	0.021193+0.098652i	0.021561+0.099464i	0.021935+0.10028i	0.022315+0.1011i	0.0227+0.10192i	0.02309+0.10275i	0.023486+0.10358i	0.023888+0.10441i
0.0098405+0.068051i	0.010051+0.068762i	0.010266+0.069476i	0.010483+0.070192i	0.010704+0.070912i	0.010928+0.071634i	0.011156+0.07236i	0.011387+0.073088i	0.011622+0.073819i	0.01186+0.074554i	0.012102+0.075291i	0.012348+0.076032i	0.012598+0.076776i	0.012851+0.077523i	0.013108+0.078273i	0.013369+0.079027i	0.013635+0.079784i	0.013904+0.080544i	0.014177+0.081307i	0.014455+0.082074i	0.014737+0.082844i	0.015023+0.083618i	0.015314+0.084396i	0.015609+0.085177i	0.015909+0.085961i	0.016213+0.086749i	0.016522+0.087541i	0.016835+0.088336i	0.017154+0.089135i	0.017477+0.089938i	0.017806+0.090745i	0.018139+0.091555i	0.018478+0.092369i	0.018822+0.093188i	0.019171+0.09401i	0.019525+0.094836i	0.019885+0.095666i	0.020251+0.0965i	0.020622+0.097338i	0.020999+0.09818i	0.021382+0.099027i	0.021771+0.099877i	0.022166+0.10073i	0.022567+0.10159i	0.022975+0.10245i	0.023389+0.10332i	0.023809+0.10419i	0.024236+0.10507i	0.024669+0.10595i	0.02511+0.10684i
0.0095556+0.068382i	0.0097627+0.069106i	0.0099731+0.069834i	0.010187+0.070564i	0.010404+0.071298i	0.010624+0.072035i	0.010848+0.072775i	0.011076+0.073519i	0.011307+0.074266i	0.011542+0.075016i	0.01178+0.07577i	0.012022+0.076527i	0.012268+0.077288i	0.012518+0.078053i	0.012772+0.078821i	0.01303+0.079593i	0.013292+0.080369i	0.013558+0.081148i	0.013828+0.081931i	0.014103+0.082718i	0.014381+0.083509i	0.014665+0.084304i	0.014952+0.085103i	0.015244+0.085906i	0.015541+0.086713i	0.015843+0.087524i	0.016149+0.088339i	0.01646+0.089159i	0.016776+0.089983i	0.017098+0.090811i	0.017424+0.091643i	0.017755+0.09248i	0.018092+0.093321i	0.018434+0.094167i	0.018782+0.095017i	0.019135+0.095872i	0.019494+0.096731i	0.019858+0.097595i	0.020228+0.098464i	0.020605+0.099338i	0.020987+0.10022i	0.021376+0.1011i	0.021771+0.10199i	0.022172+0.10288i	0.02258+0.10378i	0.022994+0.10468i	0.023415+0.10559i	0.023844+0.1065i	0.024279+0.10742i	0.024721+0.10835i
0.01031+0.062171i	0.010496+0.062716i	0.010685+0.063261i	0.010874+0.063805i	0.011066+0.064349i	0.011259+0.064893i	0.011454+0.065436i	0.011651+0.065979i	0.011849+0.066521i	0.012049+0.067063i	0.012251+0.067604i	0.012455+0.068145i	0.01266+0.068686i	0.012867+0.069226i	0.013075+0.069766i	0.013286+0.070305i	0.013498+0.070844i	0.013711+0.071382i	0.013927+0.07192i	0.014144+0.072457i	0.014363+0.072994i	0.014583+0.07353i	0.014806+0.074066i	0.01503+0.074601i	0.015255+0.075136i	0.015483+0.07567i	0.015712+0.076204i	0.015943+0.076737i	0.016175+0.07727i	0.016409+0.077802i	0.016645+0.078334i	0.016883+0.078865i	0.017122+0.079396i	0.017363+0.079926i	0.017606+0.080455i	0.017851+0.080984i	0.018097+0.081513i	0.018345+0.08204i	0.018594+0.082568i	0.018846+0.083094i	0.019099+0.08362i	0.019354+0.084146i	0.01961+0.08467i	0.019868+0.085195i	0.020128+0.085718i	0.02039+0.086241i	0.020653+0.086764i	0.020918+0.087285i	0.021185+0.087806i	0.021453+0.088327i
0.010517+0.062772i	0.010712+0.063334i	0.010908+0.063895i	0.011105+0.064456i	0.011305+0.065016i	0.011507+0.065577i	0.011711+0.066137i	0.011916+0.066698i	0.012124+0.067258i	0.012334+0.067818i	0.012545+0.068378i	0.012759+0.068938i	0.012974+0.069497i	0.013191+0.070057i	0.013411+0.070616i	0.013632+0.071175i	0.013855+0.071734i	0.01408+0.072293i	0.014308+0.072851i	0.014537+0.073409i	0.014768+0.073968i	0.015001+0.074525i	0.015236+0.075083i	0.015474+0.075641i	0.015713+0.076198i	0.015954+0.076755i	0.016198+0.077312i	0.016443+0.077869i	0.01669+0.078425i	0.01694+0.078981i	0.017191+0.079537i	0.017445+0.080093i	0.0177+0.080649i	0.017958+0.081204i	0.018218+0.081759i	0.018479+0.082313i	0.018743+0.082868i	0.019009+0.083422i	0.019277+0.083976i	0.019547+0.08453i	0.01982+0.085083i	0.020094+0.085636i	0.02037+0.086189i	0.020649+0.086741i	0.02093+0.087293i	0.021213+0.087845i	0.021497+0.088397i	0.021785+0.088948i	0.022074+0.089499i	0.022365+0.090049i
0.010728+0.06338i	0.01093+0.063957i	0.011134+0.064535i	0.01134+0.065112i	0.011548+0.06569i	0.011759+0.066268i	0.011972+0.066846i	0.012186+0.067424i	0.012403+0.068003i	0.012623+0.068581i	0.012844+0.06916i	0.013068+0.069739i	0.013294+0.070318i	0.013522+0.070897i	0.013752+0.071476i	0.013984+0.072055i	0.014219+0.072635i	0.014456+0.073214i	0.014696+0.073794i	0.014937+0.074374i	0.015181+0.074954i	0.015428+0.075533i	0.015676+0.076114i	0.015927+0.076694i	0.01618+0.077274i	0.016436+0.077854i	0.016694+0.078435i	0.016954+0.079015i	0.017217+0.079596i	0.017482+0.080177i	0.01775+0.080758i	0.01802+0.081339i	0.018292+0.08192i	0.018567+0.082501i	0.018844+0.083082i	0.019124+0.083663i	0.019406+0.084244i	0.019691+0.084825i	0.019978+0.085406i	0.020268+0.085988i	0.02056+0.086569i	0.020855+0.087151i	0.021152+0.087732i	0.021452+0.088313i	0.021754+0.088895i	0.022059+0.089476i	0.022367+0.090058i	0.022677+0.090639i	0.02299+0.091221i	0.023305+0.091802i
0.010945+0.063998i	0.011155+0.064592i	0.011367+0.065187i	0.011582+0.065782i	0.011799+0.066377i	0.012019+0.066973i	0.012241+0.06757i	0.012466+0.068166i	0.012692+0.068764i	0.012922+0.069361i	0.013154+0.069959i	0.013388+0.070558i	0.013625+0.071157i	0.013864+0.071756i	0.014106+0.072356i	0.014351+0.072957i	0.014598+0.073557i	0.014848+0.074159i	0.0151+0.07476i	0.015355+0.075362i	0.015612+0.075965i	0.015872+0.076568i	0.016135+0.077171i	0.016401+0.077775i	0.016669+0.078379i	0.01694+0.078984i	0.017214+0.079589i	0.01749+0.080195i	0.017769+0.080801i	0.018051+0.081407i	0.018336+0.082014i	0.018624+0.082621i	0.018914+0.083229i	0.019207+0.083837i	0.019503+0.084446i	0.019803+0.085054i	0.020105+0.085664i	0.020409+0.086273i	0.020717+0.086884i	0.021028+0.087494i	0.021342+0.088105i	0.021659+0.088716i	0.021979+0.089328i	0.022302+0.08994i	0.022628+0.090552i	0.022957+0.091165i	0.023289+0.091778i	0.023624+0.092391i	0.023963+0.093005i	0.024305+0.093619i
0.011168+0.064629i	0.011387+0.06524i	0.011608+0.065852i	0.011832+0.066465i	0.012058+0.067079i	0.012288+0.067693i	0.01252+0.068308i	0.012754+0.068924i	0.012992+0.069541i	0.013232+0.070159i	0.013475+0.070777i	0.01372+0.071396i	0.013969+0.072016i	0.01422+0.072636i	0.014475+0.073258i	0.014732+0.07388i	0.014992+0.074503i	0.015255+0.075127i	0.015521+0.075751i	0.01579+0.076377i	0.016061+0.077003i	0.016336+0.07763i	0.016614+0.078257i	0.016895+0.078886i	0.01718+0.079515i	0.017467+0.080145i	0.017757+0.080776i	0.018051+0.081408i	0.018348+0.082041i	0.018648+0.082674i	0.018951+0.083308i	0.019258+0.083943i	0.019567+0.084578i	0.019881+0.085215i	0.020197+0.085852i	0.020517+0.08649i	0.020841+0.087129i	0.021167+0.087769i	0.021498+0.088409i	0.021831+0.08905i	0.022169+0.089692i	0.02251+0.090335i	0.022854+0.090978i	0.023202+0.091623i	0.023554+0.092268i	0.023909+0.092913i	0.024268+0.09356i	0.024631+0.094207i	0.024998+0.094855i	0.025368+0.095504i
0.011398+0.065271i	0.011626+0.065901i	0.011856+0.066531i	0.01209+0.067162i	0.012326+0.067795i	0.012565+0.068428i	0.012808+0.069063i	0.013053+0.069699i	0.013301+0.070336i	0.013553+0.070974i	0.013807+0.071613i	0.014065+0.072253i	0.014326+0.072895i	0.01459+0.073537i	0.014857+0.074181i	0.015128+0.074826i	0.015401+0.075472i	0.015679+0.076119i	0.015959+0.076768i	0.016243+0.077417i	0.01653+0.078068i	0.016821+0.07872i	0.017115+0.079373i	0.017412+0.080027i	0.017714+0.080683i	0.018018+0.081339i	0.018327+0.081997i	0.018639+0.082656i	0.018955+0.083316i	0.019274+0.083978i	0.019597+0.084641i	0.019924+0.085304i	0.020255+0.085969i	0.020589+0.086636i	0.020928+0.087303i	0.021271+0.087972i	0.021617+0.088642i	0.021967+0.089313i	0.022322+0.089985i	0.022681+0.090658i	0.023043+0.091333i	0.02341+0.092009i	0.023782+0.092686i	0.024157+0.093364i	0.024537+0.094044i	0.024921+0.094724i	0.025309+0.095406i	0.025702+0.096089i	0.0261+0.096773i	0.026502+0.097458i
0.011636+0.065926i	0.011873+0.066574i	0.012113+0.067223i	0.012356+0.067873i	0.012603+0.068525i	0.012853+0.069179i	0.013106+0.069834i	0.013362+0.07049i	0.013622+0.071148i	0.013886+0.071807i	0.014152+0.072468i	0.014423+0.07313i	0.014696+0.073794i	0.014974+0.07446i	0.015255+0.075127i	0.01554+0.075795i	0.015828+0.076465i	0.01612+0.077137i	0.016416+0.07781i	0.016716+0.078485i	0.017019+0.079161i	0.017326+0.079839i	0.017638+0.080519i	0.017953+0.0812i	0.018273+0.081883i	0.018596+0.082567i	0.018924+0.083253i	0.019255+0.083941i	0.019591+0.08463i	0.019932+0.085321i	0.020276+0.086014i	0.020625+0.086708i	0.020978+0.087404i	0.021336+0.088101i	0.021698+0.0888i	0.022065+0.089501i	0.022437+0.090204i	0.022813+0.090908i	0.023194+0.091614i	0.023579+0.092321i	0.02397+0.09303i	0.024365+0.093741i	0.024765+0.094453i	0.025171+0.095168i	0.025581+0.095883i	0.025996+0.096601i	0.026417+0.09732i	0.026843+0.098041i	0.027274+0.098763i	0.027711+0.099487i
0.011881+0.066594i	0.012127+0.067261i	0.012377+0.067929i	0.012631+0.068599i	0.012889+0.069271i	0.013149+0.069945i	0.013414+0.070621i	0.013682+0.071298i	0.013954+0.071978i	0.01423+0.072659i	0.01451+0.073343i	0.014794+0.074028i	0.015081+0.074715i	0.015373+0.075404i	0.015668+0.076095i	0.015968+0.076788i	0.016272+0.077483i	0.01658+0.07818i	0.016892+0.078879i	0.017209+0.07958i	0.017529+0.080284i	0.017855+0.080989i	0.018184+0.081696i	0.018519+0.082405i	0.018858+0.083117i	0.019201+0.08383i	0.019549+0.084545i	0.019902+0.085263i	0.02026+0.085983i	0.020622+0.086705i	0.02099+0.087428i	0.021362+0.088155i	0.02174+0.088883i	0.022123+0.089613i	0.02251+0.090346i	0.022904+0.09108i	0.023302+0.091817i	0.023706+0.092556i	0.024115+0.093297i	0.02453+0.09404i	0.024951+0.094786i	0.025377+0.095533i	0.025809+0.096283i	0.026246+0.097035i	0.02669+0.097789i	0.02714+0.098545i	0.027596+0.099304i	0.028058+0.10006i	0.028526+0.10083i	0.029+0.10159i
0.01214+0.067283i	0.012397+0.06797i	0.012658+0.068658i	0.012923+0.069349i	0.013192+0.070042i	0.013465+0.070737i	0.013742+0.071435i	0.014024+0.072135i	0.014309+0.072837i	0.014598+0.073542i	0.014892+0.074249i	0.015191+0.074958i	0.015493+0.07567i	0.0158+0.076384i	0.016112+0.0771i	0.016428+0.077819i	0.016749+0.078541i	0.017074+0.079264i	0.017405+0.079991i	0.01774+0.08072i	0.01808+0.081451i	0.018425+0.082185i	0.018775+0.082921i	0.019131+0.08366i	0.019491+0.084402i	0.019857+0.085146i	0.020228+0.085893i	0.020605+0.086642i	0.020987+0.087394i	0.021375+0.088149i	0.021768+0.088906i	0.022167+0.089666i	0.022572+0.090428i	0.022983+0.091194i	0.0234+0.091962i	0.023823+0.092732i	0.024252+0.093506i	0.024687+0.094281i	0.025129+0.09506i	0.025577+0.095842i	0.026032+0.096626i	0.026494+0.097413i	0.026962+0.098202i	0.027437+0.098994i	0.02792+0.099789i	0.028409+0.10059i	0.028905+0.10139i	0.029409+0.10219i	0.02992+0.103i	0.030439+0.1038i
0.011875+0.067627i	0.01213+0.068327i	0.012388+0.069029i	0.01265+0.069734i	0.012916+0.070441i	0.013187+0.071151i	0.013461+0.071864i	0.01374+0.072579i	0.014023+0.073297i	0.01431+0.074018i	0.014602+0.074741i	0.014898+0.075467i	0.015198+0.076196i	0.015503+0.076928i	0.015813+0.077662i	0.016127+0.078399i	0.016446+0.079139i	0.01677+0.079882i	0.017099+0.080628i	0.017432+0.081377i	0.017771+0.082129i	0.018115+0.082884i	0.018464+0.083641i	0.018818+0.084402i	0.019178+0.085166i	0.019543+0.085933i	0.019914+0.086703i	0.02029+0.087476i	0.020672+0.088252i	0.02106+0.089031i	0.021453+0.089814i	0.021852+0.0906i	0.022258+0.091389i	0.022669+0.092181i	0.023087+0.092976i	0.023511+0.093775i	0.023942+0.094577i	0.024379+0.095382i	0.024823+0.09619i	0.025273+0.097002i	0.02573+0.097817i	0.026195+0.098636i	0.026666+0.099458i	0.027144+0.10028i	0.02763+0.10111i	0.028123+0.10194i	0.028624+0.10278i	0.029132+0.10362i	0.029648+0.10446i	0.030172+0.10531i
0.012101+0.0615i	0.012318+0.062027i	0.012536+0.062553i	0.012756+0.063079i	0.012979+0.063604i	0.013203+0.064128i	0.013429+0.064652i	0.013656+0.065175i	0.013886+0.065697i	0.014118+0.066218i	0.014351+0.066739i	0.014586+0.067259i	0.014823+0.067778i	0.015062+0.068296i	0.015303+0.068813i	0.015546+0.06933i	0.01579+0.069846i	0.016037+0.070361i	0.016285+0.070875i	0.016535+0.071389i	0.016787+0.071901i	0.017041+0.072413i	0.017297+0.072924i	0.017554+0.073434i	0.017813+0.073943i	0.018075+0.074451i	0.018337+0.074958i	0.018602+0.075465i	0.018869+0.075971i	0.019137+0.076475i	0.019408+0.076979i	0.01968+0.077482i	0.019954+0.077984i	0.02023+0.078485i	0.020507+0.078985i	0.020786+0.079484i	0.021068+0.079982i	0.021351+0.08048i	0.021635+0.080976i	0.021922+0.081471i	0.02221+0.081966i	0.0225+0.082459i	0.022792+0.082951i	0.023086+0.083443i	0.023382+0.083933i	0.023679+0.084422i	0.023978+0.084911i	0.024279+0.085398i	0.024581+0.085884i	0.024886+0.086369i
0.012342+0.062081i	0.012567+0.062623i	0.012795+0.063165i	0.013024+0.063707i	0.013256+0.064247i	0.01349+0.064788i	0.013726+0.065328i	0.013964+0.065867i	0.014204+0.066406i	0.014446+0.066944i	0.014691+0.067482i	0.014937+0.068019i	0.015186+0.068556i	0.015437+0.069092i	0.01569+0.069628i	0.015945+0.070163i	0.016202+0.070697i	0.016462+0.071231i	0.016723+0.071764i	0.016987+0.072297i	0.017253+0.072829i	0.017521+0.073361i	0.017792+0.073892i	0.018064+0.074422i	0.018339+0.074952i	0.018615+0.075481i	0.018894+0.076009i	0.019176+0.076537i	0.019459+0.077064i	0.019745+0.077591i	0.020032+0.078117i	0.020322+0.078642i	0.020614+0.079166i	0.020909+0.07969i	0.021205+0.080213i	0.021504+0.080735i	0.021805+0.081257i	0.022108+0.081778i	0.022413+0.082298i	0.022721+0.082818i	0.023031+0.083336i	0.023342+0.083854i	0.023657+0.084371i	0.023973+0.084888i	0.024292+0.085403i	0.024612+0.085918i	0.024936+0.086432i	0.025261+0.086945i	0.025588+0.087458i	0.025918+0.087969i
0.012586+0.062668i	0.012821+0.063225i	0.013057+0.063783i	0.013296+0.06434i	0.013537+0.064897i	0.013781+0.065453i	0.014027+0.06601i	0.014276+0.066566i	0.014527+0.067121i	0.01478+0.067677i	0.015036+0.068232i	0.015294+0.068787i	0.015555+0.069342i	0.015818+0.069896i	0.016083+0.07045i	0.016351+0.071004i	0.016622+0.071558i	0.016895+0.072111i	0.01717+0.072664i	0.017448+0.073216i	0.017728+0.073768i	0.018011+0.07432i	0.018297+0.074872i	0.018585+0.075423i	0.018875+0.075973i	0.019168+0.076524i	0.019463+0.077074i	0.019762+0.077623i	0.020062+0.078172i	0.020365+0.078721i	0.020671+0.079269i	0.02098+0.079817i	0.02129+0.080365i	0.021604+0.080911i	0.02192+0.081458i	0.022239+0.082004i	0.02256+0.08255i	0.022884+0.083095i	0.023211+0.083639i	0.02354+0.084183i	0.023872+0.084727i	0.024207+0.08527i	0.024544+0.085813i	0.024884+0.086355i	0.025227+0.086896i	0.025572+0.087437i	0.02592+0.087977i	0.026271+0.088517i	0.026625+0.089056i	0.026981+0.089595i
0.012838+0.063265i	0.013081+0.063838i	0.013328+0.064412i	0.013576+0.064985i	0.013828+0.065558i	0.014082+0.066132i	0.014339+0.066705i	0.014599+0.067279i	0.014861+0.067852i	0.015126+0.068425i	0.015393+0.068999i	0.015664+0.069572i	0.015937+0.070145i	0.016213+0.070719i	0.016492+0.071292i	0.016773+0.071865i	0.017058+0.072438i	0.017345+0.073011i	0.017635+0.073584i	0.017927+0.074157i	0.018223+0.07473i	0.018522+0.075303i	0.018823+0.075876i	0.019128+0.076449i	0.019435+0.077021i	0.019745+0.077593i	0.020058+0.078166i	0.020374+0.078738i	0.020693+0.07931i	0.021016+0.079882i	0.021341+0.080454i	0.021669+0.081025i	0.022+0.081597i	0.022334+0.082168i	0.022671+0.082739i	0.023012+0.08331i	0.023355+0.08388i	0.023702+0.084451i	0.024051+0.085021i	0.024404+0.085591i	0.02476+0.086161i	0.025119+0.08673i	0.025482+0.087299i	0.025847+0.087868i	0.026216+0.088437i	0.026588+0.089005i	0.026963+0.089573i	0.027342+0.09014i	0.027724+0.090708i	0.028109+0.091275i
0.013097+0.063873i	0.01335+0.064463i	0.013606+0.065053i	0.013866+0.065643i	0.014128+0.066233i	0.014393+0.066824i	0.014661+0.067415i	0.014932+0.068006i	0.015206+0.068598i	0.015483+0.06919i	0.015764+0.069782i	0.016047+0.070374i	0.016333+0.070967i	0.016623+0.071559i	0.016916+0.072152i	0.017211+0.072746i	0.01751+0.073339i	0.017813+0.073933i	0.018118+0.074527i	0.018427+0.075121i	0.018739+0.075716i	0.019054+0.076311i	0.019372+0.076905i	0.019694+0.077501i	0.020019+0.078096i	0.020348+0.078691i	0.02068+0.079287i	0.021015+0.079883i	0.021354+0.080478i	0.021697+0.081075i	0.022042+0.081671i	0.022392+0.082267i	0.022745+0.082863i	0.023101+0.08346i	0.023461+0.084057i	0.023824+0.084653i	0.024192+0.08525i	0.024563+0.085847i	0.024937+0.086444i	0.025315+0.087041i	0.025697+0.087638i	0.026083+0.088235i	0.026472+0.088832i	0.026866+0.089429i	0.027263+0.090026i	0.027664+0.090623i	0.028069+0.09122i	0.028477+0.091817i	0.02889+0.092413i	0.029307+0.09301i
0.013364+0.064493i	0.013627+0.065099i	0.013894+0.065706i	0.014164+0.066313i	0.014437+0.066921i	0.014714+0.06753i	0.014994+0.068139i	0.015277+0.068749i	0.015564+0.069359i	0.015854+0.06997i	0.016147+0.070581i	0.016444+0.071193i	0.016744+0.071806i	0.017048+0.072419i	0.017356+0.073033i	0.017667+0.073647i	0.017981+0.074262i	0.018299+0.074877i	0.018621+0.075493i	0.018947+0.076109i	0.019276+0.076726i	0.019609+0.077343i	0.019945+0.077961i	0.020286+0.078579i	0.02063+0.079198i	0.020978+0.079818i	0.021331+0.080438i	0.021687+0.081058i	0.022047+0.081679i	0.02241+0.0823i	0.022778+0.082922i	0.02315+0.083544i	0.023527+0.084166i	0.023907+0.084789i	0.024291+0.085413i	0.02468+0.086036i	0.025073+0.086661i	0.02547+0.087285i	0.025871+0.08791i	0.026277+0.088535i	0.026687+0.089161i	0.027101+0.089787i	0.02752+0.090413i	0.027944+0.091039i	0.028371+0.091666i	0.028804+0.092293i	0.029241+0.09292i	0.029683+0.093548i	0.030129+0.094175i	0.03058+0.094803i
0.013639+0.065124i	0.013913+0.065747i	0.014191+0.066372i	0.014472+0.066997i	0.014757+0.067623i	0.015046+0.06825i	0.015338+0.068878i	0.015634+0.069507i	0.015934+0.070136i	0.016237+0.070767i	0.016545+0.071398i	0.016856+0.072031i	0.017171+0.072664i	0.01749+0.073298i	0.017813+0.073933i	0.01814+0.074569i	0.018471+0.075205i	0.018806+0.075843i	0.019145+0.076481i	0.019488+0.077121i	0.019836+0.077761i	0.020188+0.078402i	0.020544+0.079044i	0.020904+0.079686i	0.021269+0.08033i	0.021638+0.080974i	0.022011+0.081619i	0.02239+0.082265i	0.022772+0.082912i	0.023159+0.083559i	0.023551+0.084208i	0.023947+0.084857i	0.024349+0.085507i	0.024754+0.086157i	0.025165+0.086808i	0.025581+0.08746i	0.026001+0.088113i	0.026426+0.088767i	0.026857+0.089421i	0.027292+0.090076i	0.027733+0.090731i	0.028178+0.091387i	0.028629+0.092044i	0.029085+0.092701i	0.029547+0.093359i	0.030014+0.094017i	0.030486+0.094676i	0.030963+0.095336i	0.031446+0.095996i	0.031935+0.096656i
0.013922+0.065767i	0.014207+0.066408i	0.014497+0.067051i	0.01479+0.067694i	0.015087+0.068339i	0.015388+0.068985i	0.015694+0.069632i	0.016003+0.070281i	0.016317+0.07093i	0.016635+0.071581i	0.016957+0.072233i	0.017283+0.072887i	0.017613+0.073541i	0.017948+0.074197i	0.018288+0.074854i	0.018632+0.075512i	0.01898+0.076172i	0.019333+0.076833i	0.019691+0.077495i	0.020053+0.078158i	0.02042+0.078822i	0.020792+0.079487i	0.021169+0.080154i	0.02155+0.080822i	0.021937+0.081491i	0.022328+0.082161i	0.022725+0.082833i	0.023126+0.083506i	0.023533+0.084179i	0.023945+0.084854i	0.024362+0.08553i	0.024785+0.086207i	0.025213+0.086886i	0.025647+0.087565i	0.026086+0.088245i	0.02653+0.088927i	0.026981+0.08961i	0.027437+0.090293i	0.027898+0.090978i	0.028366+0.091664i	0.02884+0.09235i	0.029319+0.093038i	0.029805+0.093727i	0.030296+0.094416i	0.030794+0.095107i	0.031298+0.095798i	0.031809+0.09649i	0.032326+0.097183i	0.032849+0.097877i	0.033379+0.098572i
0.014214+0.066422i	0.014511+0.067081i	0.014812+0.067742i	0.015118+0.068405i	0.015428+0.069069i	0.015743+0.069734i	0.016062+0.070402i	0.016385+0.07107i	0.016713+0.071741i	0.017046+0.072413i	0.017383+0.073086i	0.017726+0.073761i	0.018073+0.074438i	0.018425+0.075116i	0.018781+0.075796i	0.019143+0.076478i	0.01951+0.077161i	0.019882+0.077846i	0.020259+0.078532i	0.020642+0.07922i	0.021029+0.079909i	0.021422+0.0806i	0.021821+0.081293i	0.022225+0.081987i	0.022635+0.082682i	0.02305+0.08338i	0.023471+0.084078i	0.023898+0.084779i	0.02433+0.085481i	0.024769+0.086184i	0.025214+0.086889i	0.025664+0.087595i	0.026121+0.088303i	0.026584+0.089013i	0.027054+0.089724i	0.02753+0.090436i	0.028012+0.09115i	0.028501+0.091865i	0.028997+0.092581i	0.029499+0.093299i	0.030008+0.094019i	0.030524+0.094739i	0.031047+0.095461i	0.031578+0.096184i	0.032115+0.096909i	0.03266+0.097635i	0.033212+0.098362i	0.033771+0.09909i	0.034338+0.099819i	0.034913+0.10055i
0.014524+0.067104i	0.014834+0.067783i	0.015149+0.068464i	0.015468+0.069147i	0.015792+0.069832i	0.016121+0.070518i	0.016456+0.071207i	0.016795+0.071897i	0.017139+0.07259i	0.017488+0.073285i	0.017843+0.073981i	0.018203+0.07468i	0.018568+0.07538i	0.018939+0.076083i	0.019315+0.076787i	0.019697+0.077494i	0.020085+0.078202i	0.020478+0.078913i	0.020878+0.079625i	0.021283+0.08034i	0.021694+0.081056i	0.022112+0.081775i	0.022535+0.082496i	0.022965+0.083218i	0.023401+0.083943i	0.023844+0.084669i	0.024293+0.085398i	0.024749+0.086128i	0.025212+0.086861i	0.025681+0.087595i	0.026157+0.088332i	0.026641+0.08907i	0.027131+0.08981i	0.027629+0.090552i	0.028134+0.091296i	0.028647+0.092042i	0.029167+0.09279i	0.029695+0.093539i	0.030231+0.094291i	0.030774+0.095044i	0.031326+0.095799i	0.031886+0.096555i	0.032454+0.097314i	0.03303+0.098074i	0.033615+0.098835i	0.034208+0.099598i	0.034811+0.10036i	0.035422+0.10113i	0.036042+0.1019i	0.036671+0.10267i
0.013886+0.060703i	0.014131+0.06121i	0.014379+0.061715i	0.014628+0.062219i	0.014879+0.062722i	0.015132+0.063224i	0.015388+0.063724i	0.015645+0.064224i	0.015904+0.064723i	0.016165+0.06522i	0.016429+0.065716i	0.016694+0.066212i	0.016961+0.066706i	0.01723+0.067199i	0.017501+0.06769i	0.017774+0.068181i	0.018049+0.06867i	0.018326+0.069158i	0.018605+0.069645i	0.018886+0.070131i	0.019168+0.070615i	0.019453+0.071099i	0.019739+0.071581i	0.020028+0.072061i	0.020318+0.072541i	0.02061+0.073019i	0.020904+0.073496i	0.0212+0.073972i	0.021498+0.074446i	0.021798+0.074919i	0.022099+0.075391i	0.022403+0.075862i	0.022708+0.076331i	0.023015+0.076799i	0.023324+0.077265i	0.023635+0.07773i	0.023947+0.078194i	0.024262+0.078657i	0.024578+0.079118i	0.024896+0.079577i	0.025215+0.080036i	0.025537+0.080493i	0.02586+0.080948i	0.026185+0.081402i	0.026512+0.081855i	0.026841+0.082306i	0.027171+0.082756i	0.027503+0.083204i	0.027837+0.083651i	0.028173+0.084096i
0.014159+0.061262i	0.014414+0.061782i	0.014671+0.062301i	0.014931+0.06282i	0.015192+0.063337i	0.015457+0.063854i	0.015723+0.06437i	0.015992+0.064884i	0.016263+0.065398i	0.016536+0.065911i	0.016811+0.066424i	0.017089+0.066935i	0.017369+0.067445i	0.017651+0.067954i	0.017936+0.068462i	0.018223+0.06897i	0.018512+0.069476i	0.018803+0.069981i	0.019096+0.070485i	0.019392+0.070989i	0.01969+0.071491i	0.019991+0.071992i	0.020293+0.072492i	0.020598+0.072991i	0.020905+0.073489i	0.021215+0.073986i	0.021526+0.074482i	0.02184+0.074977i	0.022156+0.07547i	0.022474+0.075963i	0.022795+0.076454i	0.023118+0.076944i	0.023443+0.077433i	0.02377+0.077921i	0.024099+0.078407i	0.024431+0.078893i	0.024765+0.079377i	0.025101+0.07986i	0.02544+0.080342i	0.02578+0.080823i	0.026123+0.081302i	0.026468+0.08178i	0.026815+0.082257i	0.027165+0.082733i	0.027517+0.083207i	0.02787+0.08368i	0.028227+0.084152i	0.028585+0.084622i	0.028945+0.085091i	0.029308+0.085559i
0.014435+0.061824i	0.0147+0.062359i	0.014968+0.062892i	0.015238+0.063425i	0.01551+0.063958i	0.015786+0.06449i	0.016063+0.065021i	0.016344+0.065551i	0.016627+0.06608i	0.016912+0.066609i	0.0172+0.067137i	0.017491+0.067665i	0.017784+0.068191i	0.01808+0.068717i	0.018378+0.069242i	0.018679+0.069767i	0.018982+0.07029i	0.019289+0.070813i	0.019597+0.071335i	0.019909+0.071856i	0.020223+0.072376i	0.020539+0.072895i	0.020858+0.073414i	0.02118+0.073931i	0.021504+0.074448i	0.021831+0.074964i	0.022161+0.075479i	0.022493+0.075993i	0.022828+0.076506i	0.023166+0.077018i	0.023506+0.077529i	0.023849+0.078039i	0.024194+0.078549i	0.024542+0.079057i	0.024893+0.079564i	0.025247+0.08007i	0.025603+0.080575i	0.025961+0.081079i	0.026323+0.081582i	0.026687+0.082084i	0.027054+0.082585i	0.027423+0.083085i	0.027795+0.083584i	0.02817+0.084081i	0.028548+0.084578i	0.028928+0.085073i	0.029311+0.085567i	0.029696+0.08606i	0.030084+0.086552i	0.030475+0.087042i
0.014719+0.062397i	0.014995+0.062946i	0.015273+0.063494i	0.015554+0.064042i	0.015838+0.06459i	0.016125+0.065137i	0.016415+0.065684i	0.016707+0.06623i	0.017003+0.066776i	0.017301+0.067321i	0.017602+0.067866i	0.017907+0.06841i	0.018214+0.068953i	0.018524+0.069496i	0.018836+0.070039i	0.019152+0.070581i	0.019471+0.071122i	0.019793+0.071663i	0.020118+0.072203i	0.020445+0.072742i	0.020776+0.073281i	0.02111+0.073819i	0.021447+0.074357i	0.021786+0.074894i	0.022129+0.07543i	0.022475+0.075965i	0.022824+0.0765i	0.023176+0.077034i	0.023531+0.077567i	0.023889+0.0781i	0.02425+0.078632i	0.024614+0.079163i	0.024982+0.079693i	0.025352+0.080222i	0.025726+0.080751i	0.026103+0.081278i	0.026482+0.081805i	0.026865+0.082331i	0.027252+0.082856i	0.027641+0.08338i	0.028034+0.083903i	0.028429+0.084426i	0.028828+0.084947i	0.029231+0.085467i	0.029636+0.085987i	0.030045+0.086505i	0.030457+0.087023i	0.030872+0.087539i	0.03129+0.088054i	0.031712+0.088568i
0.015012+0.062979i	0.015299+0.063543i	0.015588+0.064107i	0.015881+0.064671i	0.016177+0.065234i	0.016476+0.065797i	0.016778+0.06636i	0.017083+0.066923i	0.017392+0.067485i	0.017704+0.068047i	0.018019+0.068609i	0.018337+0.06917i	0.018659+0.069731i	0.018984+0.070292i	0.019312+0.070852i	0.019643+0.071412i	0.019978+0.071972i	0.020317+0.072531i	0.020658+0.07309i	0.021004+0.073649i	0.021352+0.074207i	0.021704+0.074765i	0.022059+0.075322i	0.022418+0.075879i	0.022781+0.076435i	0.023146+0.076991i	0.023516+0.077546i	0.023889+0.078101i	0.024265+0.078655i	0.024645+0.079209i	0.025029+0.079762i	0.025416+0.080314i	0.025807+0.080866i	0.026201+0.081417i	0.026599+0.081968i	0.027001+0.082518i	0.027407+0.083067i	0.027816+0.083616i	0.028229+0.084164i	0.028645+0.084711i	0.029066+0.085257i	0.02949+0.085803i	0.029918+0.086348i	0.03035+0.086892i	0.030785+0.087435i	0.031225+0.087978i	0.031668+0.088519i	0.032115+0.08906i	0.032566+0.089599i	0.033021+0.090138i
0.015314+0.063572i	0.015611+0.064151i	0.015913+0.064731i	0.016217+0.06531i	0.016526+0.06589i	0.016837+0.066469i	0.017152+0.067049i	0.017471+0.067628i	0.017794+0.068208i	0.01812+0.068787i	0.018449+0.069366i	0.018783+0.069946i	0.01912+0.070525i	0.019461+0.071104i	0.019805+0.071683i	0.020153+0.072262i	0.020505+0.07284i	0.020861+0.073419i	0.021221+0.073997i	0.021584+0.074576i	0.021952+0.075154i	0.022323+0.075731i	0.022698+0.076309i	0.023077+0.076886i	0.02346+0.077464i	0.023848+0.07804i	0.024239+0.078617i	0.024634+0.079193i	0.025033+0.079769i	0.025437+0.080345i	0.025844+0.08092i	0.026256+0.081495i	0.026672+0.082069i	0.027092+0.082643i	0.027516+0.083217i	0.027945+0.08379i	0.028378+0.084363i	0.028815+0.084935i	0.029257+0.085507i	0.029703+0.086078i	0.030153+0.086648i	0.030608+0.087218i	0.031067+0.087787i	0.031531+0.088356i	0.032+0.088924i	0.032472+0.089491i	0.03295+0.090058i	0.033432+0.090623i	0.033918+0.091188i	0.03441+0.091753i
0.015624+0.064175i	0.015934+0.064771i	0.016247+0.065366i	0.016564+0.065962i	0.016886+0.066558i	0.017211+0.067154i	0.01754+0.067751i	0.017873+0.068348i	0.01821+0.068945i	0.018551+0.069542i	0.018896+0.07014i	0.019245+0.070737i	0.019598+0.071335i	0.019955+0.071933i	0.020317+0.072531i	0.020683+0.073129i	0.021053+0.073728i	0.021427+0.074326i	0.021806+0.074925i	0.022189+0.075523i	0.022576+0.076122i	0.022968+0.076721i	0.023364+0.07732i	0.023765+0.077918i	0.02417+0.078517i	0.02458+0.079116i	0.024994+0.079714i	0.025414+0.080313i	0.025837+0.080911i	0.026266+0.08151i	0.026699+0.082108i	0.027137+0.082706i	0.02758+0.083304i	0.028027+0.083901i	0.02848+0.084499i	0.028938+0.085096i	0.0294+0.085693i	0.029868+0.086289i	0.03034+0.086885i	0.030818+0.087481i	0.031301+0.088077i	0.031789+0.088672i	0.032282+0.089266i	0.03278+0.08986i	0.033284+0.090454i	0.033793+0.091047i	0.034307+0.091639i	0.034827+0.092231i	0.035352+0.092822i	0.035883+0.093413i
0.015944+0.064789i	0.016266+0.065401i	0.016592+0.066013i	0.016923+0.066626i	0.017257+0.067239i	0.017596+0.067853i	0.01794+0.068467i	0.018288+0.069082i	0.01864+0.069697i	0.018996+0.070313i	0.019358+0.070929i	0.019723+0.071545i	0.020094+0.072162i	0.020469+0.07278i	0.020848+0.073398i	0.021233+0.074016i	0.021622+0.074635i	0.022016+0.075254i	0.022414+0.075873i	0.022818+0.076493i	0.023227+0.077113i	0.02364+0.077733i	0.024059+0.078354i	0.024483+0.078975i	0.024911+0.079596i	0.025346+0.080217i	0.025785+0.080838i	0.026229+0.08146i	0.026679+0.082082i	0.027134+0.082704i	0.027595+0.083326i	0.028061+0.083948i	0.028533+0.08457i	0.02901+0.085192i	0.029493+0.085814i	0.029982+0.086436i	0.030476+0.087058i	0.030976+0.087679i	0.031482+0.088301i	0.031994+0.088923i	0.032512+0.089544i	0.033035+0.090165i	0.033565+0.090786i	0.034101+0.091406i	0.034643+0.092026i	0.035192+0.092646i	0.035746+0.093265i	0.036307+0.093884i	0.036874+0.094502i	0.037448+0.095119i
0.016273+0.065414i	0.016608+0.066042i	0.016948+0.066671i	0.017292+0.067302i	0.017641+0.067932i	0.017995+0.068564i	0.018353+0.069196i	0.018717+0.06983i	0.019085+0.070464i	0.019458+0.071098i	0.019836+0.071734i	0.02022+0.07237i	0.020608+0.073007i	0.021001+0.073645i	0.0214+0.074283i	0.021804+0.074922i	0.022213+0.075561i	0.022628+0.076202i	0.023048+0.076842i	0.023474+0.077484i	0.023905+0.078126i	0.024341+0.078769i	0.024784+0.079412i	0.025232+0.080055i	0.025686+0.0807i	0.026146+0.081344i	0.026611+0.081989i	0.027083+0.082635i	0.027561+0.083281i	0.028045+0.083927i	0.028535+0.084573i	0.029031+0.08522i	0.029534+0.085867i	0.030043+0.086515i	0.030558+0.087162i	0.03108+0.08781i	0.031608+0.088458i	0.032144+0.089106i	0.032686+0.089754i	0.033234+0.090401i	0.03379+0.091049i	0.034352+0.091697i	0.034922+0.092345i	0.035498+0.092993i	0.036082+0.09364i	0.036673+0.094287i	0.037271+0.094934i	0.037877+0.09558i	0.03849+0.096226i	0.03911+0.096872i
0.016616+0.066062i	0.016965+0.066708i	0.017319+0.067355i	0.017678+0.068004i	0.018042+0.068653i	0.018412+0.069304i	0.018787+0.069956i	0.019167+0.070608i	0.019552+0.071262i	0.019943+0.071917i	0.02034+0.072573i	0.020742+0.07323i	0.02115+0.073888i	0.021564+0.074547i	0.021983+0.075207i	0.022408+0.075868i	0.02284+0.07653i	0.023277+0.077193i	0.02372+0.077857i	0.02417+0.078522i	0.024626+0.079188i	0.025088+0.079854i	0.025557+0.080522i	0.026032+0.08119i	0.026514+0.081859i	0.027002+0.082528i	0.027497+0.083199i	0.027999+0.08387i	0.028508+0.084542i	0.029024+0.085214i	0.029547+0.085887i	0.030077+0.08656i	0.030614+0.087235i	0.031159+0.087909i	0.031711+0.088584i	0.03227+0.089259i	0.032837+0.089935i	0.033412+0.090611i	0.033995+0.091287i	0.034585+0.091964i	0.035184+0.09264i	0.03579+0.093317i	0.036405+0.093994i	0.037028+0.09467i	0.037659+0.095347i	0.038299+0.096023i	0.038947+0.0967i	0.039604+0.097376i	0.04027+0.098051i	0.040945+0.098726i
0.01539+0.059931i	0.015658+0.060417i	0.015928+0.060902i	0.016201+0.061386i	0.016475+0.061868i	0.016751+0.062348i	0.01703+0.062828i	0.017311+0.063306i	0.017593+0.063782i	0.017878+0.064257i	0.018164+0.064731i	0.018453+0.065203i	0.018744+0.065674i	0.019036+0.066143i	0.019331+0.06661i	0.019627+0.067077i	0.019926+0.067541i	0.020226+0.068005i	0.020529+0.068466i	0.020833+0.068926i	0.021139+0.069385i	0.021448+0.069842i	0.021758+0.070297i	0.02207+0.070751i	0.022383+0.071203i	0.022699+0.071654i	0.023017+0.072103i	0.023336+0.072551i	0.023657+0.072997i	0.02398+0.073441i	0.024305+0.073884i	0.024632+0.074324i	0.024961+0.074764i	0.025291+0.075201i	0.025623+0.075637i	0.025957+0.076072i	0.026293+0.076504i	0.02663+0.076935i	0.026969+0.077365i	0.02731+0.077792i	0.027653+0.078218i	0.027997+0.078642i	0.028343+0.079065i	0.028691+0.079485i	0.02904+0.079904i	0.029391+0.080321i	0.029744+0.080737i	0.030098+0.08115i	0.030454+0.081562i	0.030812+0.081972i
0.015688+0.060467i	0.015966+0.060966i	0.016248+0.061464i	0.016531+0.061961i	0.016817+0.062457i	0.017105+0.062951i	0.017396+0.063444i	0.017688+0.063936i	0.017983+0.064427i	0.018281+0.064916i	0.018581+0.065404i	0.018883+0.065891i	0.019187+0.066377i	0.019494+0.066861i	0.019803+0.067344i	0.020114+0.067825i	0.020428+0.068305i	0.020743+0.068784i	0.021061+0.069261i	0.021382+0.069737i	0.021704+0.070212i	0.022029+0.070685i	0.022356+0.071156i	0.022686+0.071627i	0.023018+0.072096i	0.023351+0.072563i	0.023687+0.073029i	0.024026+0.073493i	0.024366+0.073956i	0.024709+0.074417i	0.025054+0.074877i	0.025401+0.075336i	0.025751+0.075792i	0.026102+0.076248i	0.026456+0.076701i	0.026812+0.077154i	0.02717+0.077604i	0.02753+0.078053i	0.027893+0.0785i	0.028257+0.078946i	0.028624+0.07939i	0.028993+0.079833i	0.029364+0.080274i	0.029737+0.080713i	0.030112+0.08115i	0.03049+0.081586i	0.030869+0.08202i	0.031251+0.082452i	0.031634+0.082883i	0.03202+0.083312i
0.01599+0.061007i	0.016279+0.061519i	0.016572+0.062031i	0.016866+0.062541i	0.017164+0.063051i	0.017464+0.063559i	0.017767+0.064066i	0.018072+0.064572i	0.01838+0.065077i	0.01869+0.065581i	0.019004+0.066084i	0.019319+0.066586i	0.019638+0.067086i	0.019959+0.067585i	0.020283+0.068084i	0.020609+0.06858i	0.020938+0.069076i	0.02127+0.069571i	0.021604+0.070064i	0.021941+0.070556i	0.02228+0.071047i	0.022622+0.071536i	0.022967+0.072024i	0.023314+0.072511i	0.023664+0.072997i	0.024017+0.073481i	0.024372+0.073964i	0.02473+0.074446i	0.02509+0.074926i	0.025453+0.075405i	0.025819+0.075882i	0.026187+0.076358i	0.026558+0.076833i	0.026932+0.077306i	0.027308+0.077777i	0.027686+0.078248i	0.028068+0.078716i	0.028451+0.079184i	0.028838+0.079649i	0.029227+0.080113i	0.029619+0.080576i	0.030013+0.081037i	0.03041+0.081497i	0.030809+0.081955i	0.031212+0.082411i	0.031616+0.082866i	0.032023+0.083319i	0.032433+0.08377i	0.032846+0.08422i	0.033261+0.084668i
0.016301+0.061556i	0.016601+0.062082i	0.016905+0.062607i	0.017212+0.063131i	0.017521+0.063655i	0.017834+0.064177i	0.018149+0.064699i	0.018468+0.06522i	0.018789+0.06574i	0.019114+0.066258i	0.019441+0.066776i	0.019771+0.067293i	0.020104+0.067809i	0.020441+0.068324i	0.02078+0.068838i	0.021122+0.069351i	0.021467+0.069863i	0.021816+0.070374i	0.022167+0.070883i	0.022521+0.071392i	0.022878+0.071899i	0.023239+0.072406i	0.023602+0.072911i	0.023968+0.073415i	0.024338+0.073918i	0.02471+0.07442i	0.025086+0.07492i	0.025464+0.075419i	0.025846+0.075917i	0.02623+0.076414i	0.026618+0.07691i	0.027009+0.077404i	0.027403+0.077897i	0.0278+0.078388i	0.0282+0.078878i	0.028603+0.079367i	0.029009+0.079855i	0.029418+0.080341i	0.029831+0.080826i	0.030246+0.081309i	0.030665+0.081791i	0.031086+0.082271i	0.031511+0.08275i	0.031939+0.083227i	0.03237+0.083703i	0.032804+0.084177i	0.033241+0.08465i	0.033682+0.085121i	0.034125+0.08559i	0.034572+0.086058i
0.01662+0.062114i	0.016933+0.062654i	0.017249+0.063193i	0.017568+0.063732i	0.01789+0.06427i	0.018216+0.064807i	0.018544+0.065343i	0.018877+0.065879i	0.019212+0.066414i	0.019551+0.066948i	0.019893+0.067482i	0.020238+0.068014i	0.020587+0.068546i	0.02094+0.069077i	0.021295+0.069608i	0.021654+0.070137i	0.022017+0.070665i	0.022382+0.071193i	0.022752+0.071719i	0.023124+0.072245i	0.0235+0.07277i	0.02388+0.073293i	0.024263+0.073816i	0.024649+0.074338i	0.025039+0.074859i	0.025433+0.075378i	0.02583+0.075897i	0.026231+0.076414i	0.026635+0.076931i	0.027042+0.077446i	0.027454+0.07796i	0.027868+0.078473i	0.028287+0.078985i	0.028709+0.079496i	0.029134+0.080005i	0.029563+0.080513i	0.029996+0.08102i	0.030433+0.081525i	0.030873+0.08203i	0.031316+0.082532i	0.031764+0.083034i	0.032215+0.083534i	0.03267+0.084033i	0.033128+0.08453i	0.03359+0.085026i	0.034056+0.08552i	0.034526+0.086013i	0.034999+0.086504i	0.035476+0.086994i	0.035957+0.087482i
0.016949+0.062681i	0.017274+0.063235i	0.017602+0.063789i	0.017934+0.064342i	0.01827+0.064895i	0.018609+0.065447i	0.018952+0.065999i	0.019299+0.06655i	0.019649+0.067101i	0.020003+0.067651i	0.020361+0.068201i	0.020722+0.068749i	0.021087+0.069298i	0.021456+0.069845i	0.021829+0.070392i	0.022206+0.070938i	0.022586+0.071484i	0.022971+0.072029i	0.023359+0.072573i	0.023751+0.073116i	0.024147+0.073658i	0.024547+0.0742i	0.024951+0.074741i	0.025359+0.075281i	0.025771+0.07582i	0.026187+0.076358i	0.026607+0.076895i	0.027031+0.077432i	0.027459+0.077967i	0.027891+0.078501i	0.028327+0.079035i	0.028768+0.079567i	0.029212+0.080098i	0.029661+0.080628i	0.030114+0.081157i	0.030571+0.081685i	0.031032+0.082212i	0.031498+0.082738i	0.031968+0.083262i	0.032442+0.083785i	0.03292+0.084307i	0.033403+0.084827i	0.03389+0.085346i	0.034382+0.085864i	0.034877+0.08638i	0.035378+0.086895i	0.035882+0.087408i	0.036391+0.08792i	0.036905+0.08843i	0.037423+0.088939i
0.017288+0.063258i	0.017626+0.063827i	0.017967+0.064395i	0.018312+0.064964i	0.018662+0.065532i	0.019015+0.0661i	0.019373+0.066667i	0.019735+0.067234i	0.0201+0.067801i	0.02047+0.068367i	0.020844+0.068933i	0.021223+0.069498i	0.021605+0.070064i	0.021992+0.070628i	0.022383+0.071192i	0.022778+0.071756i	0.023178+0.072319i	0.023581+0.072881i	0.02399+0.073443i	0.024403+0.074005i	0.02482+0.074565i	0.025241+0.075126i	0.025667+0.075685i	0.026098+0.076244i	0.026533+0.076802i	0.026973+0.077359i	0.027417+0.077916i	0.027866+0.078471i	0.02832+0.079026i	0.028778+0.07958i	0.029241+0.080133i	0.029709+0.080686i	0.030182+0.081237i	0.030659+0.081787i	0.031141+0.082336i	0.031628+0.082885i	0.03212+0.083432i	0.032617+0.083978i	0.033119+0.084523i	0.033626+0.085066i	0.034138+0.085609i	0.034655+0.08615i	0.035177+0.08669i	0.035704+0.087229i	0.036236+0.087766i	0.036773+0.088302i	0.037315+0.088836i	0.037863+0.089369i	0.038416+0.089901i	0.038974+0.09043i
0.017637+0.063844i	0.017987+0.064428i	0.018343+0.065012i	0.018702+0.065596i	0.019066+0.06618i	0.019435+0.066763i	0.019808+0.067347i	0.020185+0.06793i	0.020567+0.068513i	0.020954+0.069097i	0.021345+0.069679i	0.021741+0.070262i	0.022141+0.070844i	0.022547+0.071426i	0.022957+0.072008i	0.023372+0.07259i	0.023792+0.073171i	0.024216+0.073752i	0.024646+0.074332i	0.02508+0.074912i	0.02552+0.075492i	0.025964+0.076071i	0.026414+0.076649i	0.026869+0.077227i	0.027329+0.077805i	0.027794+0.078382i	0.028264+0.078958i	0.02874+0.079534i	0.029221+0.080109i	0.029707+0.080683i	0.030198+0.081257i	0.030695+0.081829i	0.031198+0.082401i	0.031706+0.082972i	0.03222+0.083542i	0.032739+0.084111i	0.033264+0.08468i	0.033794+0.085247i	0.03433+0.085813i	0.034872+0.086378i	0.03542+0.086941i	0.035974+0.087504i	0.036533+0.088065i	0.037099+0.088625i	0.03767+0.089184i	0.038247+0.089741i	0.038831+0.090297i	0.03942+0.090851i	0.040016+0.091404i	0.040618+0.091955i
0.017996+0.064441i	0.01836+0.06504i	0.01873+0.06564i	0.019104+0.066239i	0.019483+0.066839i	0.019868+0.067439i	0.020257+0.068039i	0.020651+0.068639i	0.02105+0.069239i	0.021454+0.069839i	0.021863+0.07044i	0.022278+0.07104i	0.022697+0.07164i	0.023122+0.07224i	0.023553+0.07284i	0.023988+0.07344i	0.024429+0.07404i	0.024876+0.074639i	0.025328+0.075239i	0.025785+0.075838i	0.026249+0.076437i	0.026717+0.077036i	0.027192+0.077634i	0.027672+0.078232i	0.028158+0.078829i	0.02865+0.079426i	0.029148+0.080023i	0.029652+0.080619i	0.030162+0.081215i	0.030678+0.08181i	0.0312+0.082404i	0.031729+0.082998i	0.032263+0.083591i	0.032804+0.084183i	0.033351+0.084774i	0.033905+0.085365i	0.034465+0.085955i	0.035031+0.086543i	0.035604+0.087131i	0.036184+0.087717i	0.036771+0.088303i	0.037364+0.088887i	0.037964+0.08947i	0.03857+0.090052i	0.039184+0.090632i	0.039805+0.091211i	0.040432+0.091789i	0.041067+0.092365i	0.041709+0.092939i	0.042358+0.093512i
0.01837+0.065059i	0.018749+0.065674i	0.019134+0.06629i	0.019524+0.066907i	0.01992+0.067523i	0.020321+0.068141i	0.020727+0.068758i	0.021139+0.069376i	0.021557+0.069994i	0.02198+0.070612i	0.022409+0.071231i	0.022843+0.07185i	0.023284+0.072469i	0.02373+0.073088i	0.024182+0.073707i	0.02464+0.074327i	0.025105+0.074946i	0.025575+0.075566i	0.026052+0.076186i	0.026535+0.076805i	0.027024+0.077425i	0.027519+0.078044i	0.028021+0.078663i	0.02853+0.079282i	0.029045+0.079901i	0.029567+0.08052i	0.030096+0.081138i	0.030631+0.081756i	0.031173+0.082374i	0.031722+0.082991i	0.032278+0.083607i	0.032842+0.084223i	0.033412+0.084839i	0.033989+0.085453i	0.034574+0.086067i	0.035167+0.086681i	0.035766+0.087293i	0.036374+0.087904i	0.036988+0.088515i	0.037611+0.089124i	0.038241+0.089733i	0.038879+0.09034i	0.039525+0.090946i	0.040179+0.09155i	0.040841+0.092153i	0.041511+0.092755i	0.042189+0.093355i	0.042876+0.093953i	0.043571+0.09455i	0.044274+0.095145i
0.017451+0.058687i	0.017749+0.059142i	0.018049+0.059595i	0.018351+0.060045i	0.018655+0.060494i	0.018961+0.060941i	0.01927+0.061387i	0.01958+0.06183i	0.019892+0.062271i	0.020207+0.062711i	0.020523+0.063148i	0.020841+0.063584i	0.021161+0.064017i	0.021484+0.064449i	0.021808+0.064878i	0.022134+0.065306i	0.022461+0.065732i	0.022791+0.066155i	0.023123+0.066577i	0.023456+0.066996i	0.023791+0.067414i	0.024128+0.067829i	0.024467+0.068243i	0.024808+0.068654i	0.02515+0.069064i	0.025495+0.069471i	0.02584+0.069876i	0.026188+0.070279i	0.026537+0.07068i	0.026888+0.071079i	0.027241+0.071475i	0.027595+0.07187i	0.027951+0.072262i	0.028309+0.072652i	0.028668+0.073041i	0.029029+0.073426i	0.029391+0.07381i	0.029755+0.074192i	0.03012+0.074571i	0.030487+0.074949i	0.030856+0.075324i	0.031226+0.075696i	0.031597+0.076067i	0.03197+0.076435i	0.032344+0.076802i	0.03272+0.077166i	0.033097+0.077527i	0.033476+0.077887i	0.033856+0.078244i	0.034237+0.078599i
0.017781+0.059188i	0.018091+0.059654i	0.018403+0.060118i	0.018717+0.060581i	0.019033+0.061042i	0.019352+0.061501i	0.019673+0.061958i	0.019997+0.062413i	0.020323+0.062867i	0.020651+0.063319i	0.020981+0.063769i	0.021314+0.064217i	0.021649+0.064663i	0.021986+0.065108i	0.022326+0.06555i	0.022667+0.065991i	0.023011+0.066429i	0.023357+0.066866i	0.023705+0.067301i	0.024056+0.067734i	0.024408+0.068165i	0.024763+0.068593i	0.02512+0.06902i	0.025479+0.069445i	0.02584+0.069868i	0.026204+0.070289i	0.026569+0.070708i	0.026936+0.071125i	0.027306+0.071539i	0.027677+0.071952i	0.028051+0.072362i	0.028427+0.072771i	0.028804+0.073177i	0.029184+0.073582i	0.029566+0.073984i	0.029949+0.074384i	0.030335+0.074781i	0.030722+0.075177i	0.031112+0.075571i	0.031503+0.075962i	0.031896+0.076351i	0.032292+0.076738i	0.032689+0.077123i	0.033088+0.077505i	0.033488+0.077885i	0.033891+0.078263i	0.034295+0.078639i	0.034702+0.079012i	0.03511+0.079384i	0.035519+0.079753i
0.018116+0.059692i	0.018438+0.06017i	0.018761+0.060646i	0.019088+0.06112i	0.019417+0.061593i	0.019749+0.062064i	0.020083+0.062534i	0.02042+0.063002i	0.02076+0.063468i	0.021102+0.063932i	0.021447+0.064395i	0.021794+0.064855i	0.022144+0.065315i	0.022497+0.065772i	0.022852+0.066227i	0.02321+0.066681i	0.02357+0.067133i	0.023933+0.067583i	0.024298+0.068031i	0.024666+0.068477i	0.025037+0.068922i	0.02541+0.069364i	0.025785+0.069805i	0.026163+0.070243i	0.026543+0.07068i	0.026926+0.071115i	0.027312+0.071547i	0.0277+0.071978i	0.02809+0.072407i	0.028483+0.072833i	0.028878+0.073258i	0.029275+0.07368i	0.029675+0.074101i	0.030078+0.074519i	0.030483+0.074935i	0.03089+0.07535i	0.031299+0.075762i	0.031711+0.076171i	0.032126+0.076579i	0.032542+0.076985i	0.032961+0.077388i	0.033382+0.077789i	0.033806+0.078188i	0.034232+0.078584i	0.03466+0.078979i	0.03509+0.079371i	0.035523+0.079761i	0.035958+0.080148i	0.036395+0.080533i	0.036834+0.080916i
0.018461+0.060204i	0.018794+0.060693i	0.019131+0.061182i	0.01947+0.061668i	0.019812+0.062153i	0.020157+0.062637i	0.020505+0.063119i	0.020856+0.063599i	0.02121+0.064078i	0.021567+0.064555i	0.021927+0.065031i	0.02229+0.065505i	0.022656+0.065977i	0.023025+0.066447i	0.023397+0.066916i	0.023771+0.067383i	0.024149+0.067849i	0.024529+0.068312i	0.024913+0.068774i	0.025299+0.069234i	0.025688+0.069692i	0.026081+0.070149i	0.026476+0.070603i	0.026874+0.071056i	0.027274+0.071507i	0.027678+0.071955i	0.028085+0.072402i	0.028494+0.072847i	0.028907+0.07329i	0.029322+0.073731i	0.02974+0.07417i	0.030161+0.074607i	0.030585+0.075042i	0.031011+0.075474i	0.031441+0.075905i	0.031873+0.076333i	0.032308+0.07676i	0.032746+0.077184i	0.033187+0.077606i	0.033631+0.078026i	0.034077+0.078444i	0.034526+0.078859i	0.034978+0.079272i	0.035433+0.079683i	0.03589+0.080092i	0.036351+0.080498i	0.036814+0.080902i	0.037279+0.081304i	0.037748+0.081703i	0.038219+0.0821i
0.018815+0.060723i	0.019161+0.061225i	0.01951+0.061726i	0.019863+0.062225i	0.020219+0.062722i	0.020578+0.063219i	0.020941+0.063713i	0.021306+0.064207i	0.021676+0.064698i	0.022048+0.065189i	0.022424+0.065678i	0.022803+0.066165i	0.023185+0.066651i	0.023571+0.067135i	0.02396+0.067617i	0.024353+0.068098i	0.024748+0.068577i	0.025147+0.069055i	0.02555+0.06953i	0.025956+0.070004i	0.026365+0.070477i	0.026777+0.070947i	0.027193+0.071416i	0.027612+0.071883i	0.028034+0.072348i	0.02846+0.072811i	0.028889+0.073273i	0.029322+0.073732i	0.029758+0.07419i	0.030197+0.074645i	0.030639+0.075099i	0.031085+0.07555i	0.031534+0.076i	0.031986+0.076447i	0.032442+0.076892i	0.032901+0.077335i	0.033364+0.077776i	0.03383+0.078215i	0.034299+0.078652i	0.034771+0.079086i	0.035247+0.079519i	0.035726+0.079949i	0.036208+0.080376i	0.036694+0.080802i	0.037183+0.081225i	0.037675+0.081645i	0.038171+0.082063i	0.03867+0.082479i	0.039172+0.082892i	0.039677+0.083303i
0.019179+0.061251i	0.019538+0.061765i	0.019901+0.062278i	0.020268+0.06279i	0.020638+0.0633i	0.021012+0.063809i	0.021389+0.064317i	0.021771+0.064824i	0.022155+0.065329i	0.022544+0.065833i	0.022937+0.066335i	0.023333+0.066836i	0.023733+0.067336i	0.024136+0.067834i	0.024543+0.06833i	0.024955+0.068825i	0.025369+0.069318i	0.025788+0.06981i	0.026211+0.0703i	0.026637+0.070788i	0.027067+0.071275i	0.027501+0.07176i	0.027938+0.072244i	0.02838+0.072725i	0.028825+0.073205i	0.029274+0.073683i	0.029727+0.074159i	0.030184+0.074633i	0.030644+0.075105i	0.031109+0.075576i	0.031577+0.076044i	0.032049+0.07651i	0.032525+0.076975i	0.033005+0.077437i	0.033489+0.077897i	0.033977+0.078355i	0.034468+0.078811i	0.034964+0.079265i	0.035463+0.079716i	0.035966+0.080165i	0.036474+0.080612i	0.036985+0.081057i	0.0375+0.081499i	0.038018+0.081939i	0.038541+0.082376i	0.039068+0.082811i	0.039598+0.083243i	0.040133+0.083673i	0.040671+0.0841i	0.041213+0.084525i
0.019553+0.061786i	0.019926+0.062313i	0.020303+0.062839i	0.020684+0.063364i	0.02107+0.063887i	0.021459+0.06441i	0.021852+0.064931i	0.022249+0.065451i	0.022651+0.06597i	0.023057+0.066488i	0.023466+0.067004i	0.02388+0.067519i	0.024298+0.068032i	0.024721+0.068544i	0.025147+0.069055i	0.025578+0.069564i	0.026013+0.070072i	0.026452+0.070578i	0.026896+0.071083i	0.027344+0.071586i	0.027796+0.072088i	0.028252+0.072587i	0.028713+0.073086i	0.029178+0.073582i	0.029648+0.074077i	0.030121+0.07457i	0.0306+0.075061i	0.031082+0.07555i	0.031569+0.076038i	0.03206+0.076523i	0.032556+0.077006i	0.033057+0.077488i	0.033561+0.077967i	0.034071+0.078445i	0.034584+0.07892i	0.035102+0.079393i	0.035625+0.079864i	0.036152+0.080332i	0.036684+0.080799i	0.03722+0.081263i	0.037761+0.081724i	0.038306+0.082184i	0.038856+0.08264i	0.03941+0.083094i	0.039969+0.083546i	0.040533+0.083995i	0.041101+0.084442i	0.041674+0.084885i	0.042251+0.085326i	0.042833+0.085765i
0.019938+0.06233i	0.020326+0.06287i	0.020718+0.063409i	0.021114+0.063947i	0.021514+0.064484i	0.02192+0.06502i	0.022329+0.065555i	0.022744+0.066089i	0.023162+0.066621i	0.023586+0.067153i	0.024014+0.067683i	0.024447+0.068213i	0.024884+0.068741i	0.025326+0.069267i	0.025773+0.069792i	0.026224+0.070316i	0.02668+0.070839i	0.027141+0.07136i	0.027607+0.07188i	0.028078+0.072398i	0.028553+0.072914i	0.029033+0.073429i	0.029519+0.073943i	0.030009+0.074454i	0.030504+0.074964i	0.031004+0.075472i	0.031509+0.075979i	0.032019+0.076483i	0.032534+0.076986i	0.033054+0.077487i	0.033579+0.077986i	0.034109+0.078482i	0.034644+0.078977i	0.035185+0.07947i	0.03573+0.07996i	0.036281+0.080448i	0.036837+0.080934i	0.037398+0.081418i	0.037964+0.081899i	0.038535+0.082378i	0.039112+0.082854i	0.039694+0.083328i	0.040281+0.083799i	0.040874+0.084268i	0.041472+0.084733i	0.042075+0.085197i	0.042683+0.085657i	0.043297+0.086114i	0.043916+0.086569i	0.044541+0.08702i
0.020334+0.062881i	0.020737+0.063434i	0.021144+0.063987i	0.021556+0.064539i	0.021973+0.065089i	0.022395+0.065639i	0.022821+0.066188i	0.023253+0.066736i	0.02369+0.067283i	0.024132+0.067829i	0.024579+0.068374i	0.025032+0.068918i	0.025489+0.069461i	0.025952+0.070002i	0.02642+0.070542i	0.026893+0.071081i	0.027372+0.071619i	0.027855+0.072155i	0.028345+0.07269i	0.028839+0.073223i	0.029339+0.073755i	0.029845+0.074285i	0.030356+0.074814i	0.030872+0.075341i	0.031394+0.075867i	0.031922+0.07639i	0.032455+0.076912i	0.032994+0.077432i	0.033539+0.077951i	0.034089+0.078467i	0.034645+0.078981i	0.035207+0.079493i	0.035775+0.080004i	0.036349+0.080512i	0.036928+0.081017i	0.037513+0.081521i	0.038104+0.082022i	0.038701+0.08252i	0.039304+0.083017i	0.039914+0.08351i	0.040529+0.084001i	0.04115+0.08449i	0.041777+0.084975i	0.04241+0.085458i	0.04305+0.085938i	0.043695+0.086415i	0.044347+0.086889i	0.045005+0.087359i	0.045669+0.087827i	0.04634+0.088291i
0.020754+0.063451i	0.021172+0.064019i	0.021596+0.064585i	0.022026+0.065151i	0.02246+0.065716i	0.022901+0.06628i	0.023346+0.066844i	0.023798+0.067407i	0.024254+0.067969i	0.024717+0.068529i	0.025185+0.069089i	0.025659+0.069648i	0.026139+0.070206i	0.026624+0.070763i	0.027116+0.071319i	0.027613+0.071873i	0.028116+0.072426i	0.028626+0.072978i	0.029141+0.073529i	0.029662+0.074078i	0.03019+0.074625i	0.030724+0.075172i	0.031263+0.075716i	0.03181+0.076259i	0.032362+0.0768i	0.032921+0.07734i	0.033486+0.077878i	0.034058+0.078414i	0.034636+0.078947i	0.035221+0.079479i	0.035812+0.080009i	0.03641+0.080537i	0.037014+0.081062i	0.037625+0.081585i	0.038243+0.082106i	0.038868+0.082624i	0.039499+0.08314i	0.040138+0.083653i	0.040783+0.084164i	0.041435+0.084672i	0.042094+0.085176i	0.04276+0.085678i	0.043434+0.086177i	0.044114+0.086673i	0.044801+0.087166i	0.045496+0.087655i	0.046197+0.088141i	0.046906+0.088623i	0.047622+0.089102i	0.048346+0.089577i
0.018282+0.058137i	0.018591+0.058578i	0.018902+0.059017i	0.019215+0.059454i	0.019531+0.05989i	0.019848+0.060323i	0.020167+0.060754i	0.020488+0.061183i	0.020811+0.06161i	0.021136+0.062034i	0.021463+0.062457i	0.021792+0.062878i	0.022123+0.063296i	0.022456+0.063713i	0.02279+0.064127i	0.023126+0.064539i	0.023465+0.064949i	0.023805+0.065357i	0.024147+0.065762i	0.02449+0.066166i	0.024835+0.066567i	0.025183+0.066966i	0.025531+0.067363i	0.025882+0.067757i	0.026234+0.068149i	0.026588+0.06854i	0.026944+0.068928i	0.027301+0.069313i	0.02766+0.069697i	0.02802+0.070078i	0.028382+0.070457i	0.028746+0.070833i	0.029111+0.071208i	0.029478+0.07158i	0.029846+0.071949i	0.030215+0.072317i	0.030587+0.072682i	0.030959+0.073045i	0.031333+0.073406i	0.031709+0.073764i	0.032086+0.07412i	0.032464+0.074473i	0.032844+0.074825i	0.033225+0.075174i	0.033607+0.07552i	0.033991+0.075864i	0.034376+0.076206i	0.034762+0.076546i	0.03515+0.076883i	0.035539+0.077218i
0.018625+0.058622i	0.018946+0.059074i	0.019269+0.059525i	0.019595+0.059973i	0.019922+0.060419i	0.020253+0.060864i	0.020585+0.061306i	0.020919+0.061747i	0.021256+0.062185i	0.021596+0.062621i	0.021937+0.063056i	0.022281+0.063488i	0.022626+0.063919i	0.022974+0.064347i	0.023325+0.064773i	0.023677+0.065197i	0.024032+0.065619i	0.024388+0.066039i	0.024747+0.066457i	0.025108+0.066873i	0.025471+0.067286i	0.025836+0.067698i	0.026203+0.068107i	0.026573+0.068514i	0.026944+0.068919i	0.027317+0.069321i	0.027692+0.069722i	0.02807+0.07012i	0.028449+0.070516i	0.02883+0.07091i	0.029214+0.071301i	0.029599+0.071691i	0.029986+0.072078i	0.030375+0.072462i	0.030766+0.072845i	0.031158+0.073225i	0.031553+0.073603i	0.031949+0.073978i	0.032348+0.074351i	0.032748+0.074722i	0.03315+0.075091i	0.033553+0.075457i	0.033959+0.075821i	0.034366+0.076182i	0.034775+0.076541i	0.035186+0.076898i	0.035598+0.077252i	0.036012+0.077604i	0.036428+0.077953i	0.036845+0.0783i
0.018973+0.059111i	0.019306+0.059574i	0.019641+0.060036i	0.019979+0.060495i	0.02032+0.060953i	0.020663+0.061409i	0.021009+0.061863i	0.021357+0.062315i	0.021708+0.062765i	0.022062+0.063213i	0.022418+0.063659i	0.022777+0.064103i	0.023138+0.064546i	0.023502+0.064986i	0.023868+0.065424i	0.024237+0.065861i	0.024608+0.066295i	0.024982+0.066727i	0.025358+0.067157i	0.025737+0.067586i	0.026118+0.068012i	0.026501+0.068435i	0.026887+0.068857i	0.027276+0.069277i	0.027667+0.069694i	0.02806+0.07011i	0.028455+0.070523i	0.028853+0.070934i	0.029254+0.071342i	0.029657+0.071749i	0.030062+0.072153i	0.030469+0.072555i	0.030879+0.072955i	0.031291+0.073352i	0.031705+0.073748i	0.032121+0.07414i	0.03254+0.074531i	0.032961+0.074919i	0.033384+0.075305i	0.03381+0.075688i	0.034238+0.07607i	0.034668+0.076448i	0.0351+0.076825i	0.035534+0.077198i	0.03597+0.07757i	0.036409+0.077939i	0.03685+0.078306i	0.037292+0.07867i	0.037737+0.079031i	0.038184+0.07939i
0.01933+0.059607i	0.019675+0.060081i	0.020024+0.060554i	0.020375+0.061025i	0.020729+0.061494i	0.021086+0.061962i	0.021446+0.062428i	0.021808+0.062891i	0.022174+0.063353i	0.022543+0.063814i	0.022914+0.064272i	0.023289+0.064728i	0.023666+0.065183i	0.024046+0.065636i	0.02443+0.066086i	0.024816+0.066535i	0.025204+0.066982i	0.025596+0.067427i	0.025991+0.06787i	0.026388+0.06831i	0.026788+0.068749i	0.027191+0.069186i	0.027597+0.06962i	0.028006+0.070053i	0.028418+0.070483i	0.028832+0.070911i	0.029249+0.071337i	0.029669+0.071761i	0.030092+0.072183i	0.030517+0.072602i	0.030945+0.073019i	0.031376+0.073434i	0.03181+0.073847i	0.032246+0.074257i	0.032685+0.074665i	0.033127+0.075071i	0.033572+0.075475i	0.034019+0.075876i	0.034469+0.076274i	0.034921+0.07667i	0.035377+0.077064i	0.035835+0.077456i	0.036295+0.077844i	0.036758+0.078231i	0.037224+0.078615i	0.037693+0.078996i	0.038164+0.079375i	0.038637+0.079751i	0.039114+0.080125i	0.039592+0.080496i
0.019697+0.06011i	0.020055+0.060596i	0.020417+0.06108i	0.020782+0.061563i	0.02115+0.062044i	0.021521+0.062523i	0.021896+0.063001i	0.022274+0.063477i	0.022655+0.063951i	0.023039+0.064424i	0.023427+0.064894i	0.023818+0.065363i	0.024212+0.06583i	0.02461+0.066296i	0.02501+0.066759i	0.025415+0.06722i	0.025822+0.06768i	0.026232+0.068138i	0.026646+0.068593i	0.027063+0.069047i	0.027484+0.069499i	0.027907+0.069948i	0.028334+0.070396i	0.028764+0.070841i	0.029198+0.071285i	0.029634+0.071726i	0.030074+0.072165i	0.030517+0.072602i	0.030964+0.073037i	0.031413+0.07347i	0.031866+0.0739i	0.032322+0.074328i	0.032781+0.074754i	0.033243+0.075177i	0.033709+0.075598i	0.034178+0.076017i	0.03465+0.076433i	0.035125+0.076847i	0.035603+0.077259i	0.036085+0.077668i	0.036569+0.078074i	0.037057+0.078478i	0.037548+0.07888i	0.038042+0.079279i	0.03854+0.079675i	0.03904+0.080069i	0.039544+0.08046i	0.04005+0.080848i	0.04056+0.081234i	0.041073+0.081616i
0.020074+0.06062i	0.020446+0.061118i	0.020821+0.061614i	0.0212+0.062109i	0.021583+0.062602i	0.021969+0.063094i	0.022359+0.063583i	0.022753+0.064072i	0.02315+0.064558i	0.023551+0.065043i	0.023956+0.065527i	0.024364+0.066008i	0.024776+0.066488i	0.025192+0.066966i	0.025611+0.067442i	0.026034+0.067917i	0.026461+0.068389i	0.026892+0.06886i	0.027326+0.069329i	0.027764+0.069796i	0.028205+0.07026i	0.02865+0.070723i	0.029099+0.071184i	0.029552+0.071643i	0.030009+0.0721i	0.030469+0.072554i	0.030933+0.073007i	0.0314+0.073457i	0.031872+0.073905i	0.032347+0.074351i	0.032826+0.074795i	0.033308+0.075236i	0.033794+0.075675i	0.034284+0.076111i	0.034778+0.076546i	0.035276+0.076978i	0.035777+0.077407i	0.036282+0.077834i	0.03679+0.078258i	0.037303+0.07868i	0.037819+0.079099i	0.038339+0.079516i	0.038862+0.07993i	0.039389+0.080341i	0.03992+0.08075i	0.040455+0.081155i	0.040994+0.081558i	0.041536+0.081959i	0.042081+0.082356i	0.042631+0.08275i
0.020462+0.061138i	0.020848+0.061648i	0.021237+0.062156i	0.021631+0.062663i	0.022029+0.063168i	0.022431+0.063672i	0.022837+0.064175i	0.023247+0.064676i	0.023662+0.065175i	0.02408+0.065673i	0.024502+0.066169i	0.024929+0.066663i	0.025359+0.067156i	0.025794+0.067647i	0.026233+0.068137i	0.026676+0.068624i	0.027123+0.06911i	0.027575+0.069594i	0.02803+0.070076i	0.02849+0.070556i	0.028954+0.071035i	0.029422+0.071511i	0.029894+0.071985i	0.030371+0.072458i	0.030852+0.072928i	0.031337+0.073396i	0.031826+0.073862i	0.03232+0.074326i	0.032818+0.074787i	0.03332+0.075246i	0.033826+0.075703i	0.034337+0.076158i	0.034852+0.07661i	0.035372+0.07706i	0.035895+0.077508i	0.036423+0.077953i	0.036956+0.078395i	0.037492+0.078835i	0.038033+0.079272i	0.038578+0.079707i	0.039128+0.080138i	0.039682+0.080567i	0.04024+0.080994i	0.040803+0.081417i	0.04137+0.081838i	0.041942+0.082256i	0.042517+0.08267i	0.043098+0.083082i	0.043682+0.083491i	0.044271+0.083896i
0.02086+0.061663i	0.021261+0.062185i	0.021666+0.062706i	0.022075+0.063225i	0.022489+0.063743i	0.022907+0.06426i	0.02333+0.064775i	0.023757+0.065289i	0.024189+0.065801i	0.024625+0.066312i	0.025066+0.066821i	0.025512+0.067329i	0.025962+0.067835i	0.026417+0.068339i	0.026876+0.068842i	0.02734+0.069343i	0.027809+0.069842i	0.028282+0.07034i	0.02876+0.070836i	0.029243+0.071329i	0.02973+0.071821i	0.030223+0.072311i	0.03072+0.072799i	0.031222+0.073285i	0.031728+0.073769i	0.03224+0.074251i	0.032756+0.07473i	0.033277+0.075208i	0.033803+0.075683i	0.034334+0.076156i	0.03487+0.076626i	0.035411+0.077094i	0.035956+0.07756i	0.036507+0.078023i	0.037062+0.078484i	0.037623+0.078942i	0.038188+0.079397i	0.038759+0.07985i	0.039334+0.0803i	0.039915+0.080747i	0.0405+0.081191i	0.041091+0.081633i	0.041686+0.082071i	0.042287+0.082507i	0.042892+0.082939i	0.043503+0.083368i	0.044119+0.083794i	0.04474+0.084217i	0.045366+0.084637i	0.045997+0.085053i
0.021279+0.0622i	0.021695+0.062734i	0.022116+0.063268i	0.022542+0.0638i	0.022973+0.06433i	0.023409+0.06486i	0.023849+0.065388i	0.024295+0.065915i	0.024746+0.06644i	0.025202+0.066964i	0.025662+0.067487i	0.026128+0.068008i	0.0266+0.068527i	0.027076+0.069045i	0.027557+0.069562i	0.028044+0.070076i	0.028536+0.070589i	0.029033+0.0711i	0.029535+0.07161i	0.030043+0.072117i	0.030556+0.072623i	0.031075+0.073126i	0.031598+0.073628i	0.032128+0.074128i	0.032662+0.074625i	0.033202+0.07512i	0.033748+0.075613i	0.034299+0.076104i	0.034856+0.076593i	0.035418+0.077079i	0.035986+0.077562i	0.036559+0.078043i	0.037138+0.078522i	0.037723+0.078998i	0.038314+0.079471i	0.03891+0.079942i	0.039511+0.08041i	0.040119+0.080874i	0.040732+0.081336i	0.041351+0.081795i	0.041976+0.082251i	0.042607+0.082704i	0.043243+0.083153i	0.043886+0.083599i	0.044534+0.084042i	0.045188+0.084481i	0.045848+0.084917i	0.046514+0.085349i	0.047185+0.085778i	0.047863+0.086203i
0.021135+0.062579i	0.021553+0.063126i	0.021977+0.063672i	0.022406+0.064217i	0.02284+0.064761i	0.023279+0.065304i	0.023723+0.065846i	0.024172+0.066386i	0.024627+0.066926i	0.025087+0.067464i	0.025552+0.068001i	0.026022+0.068537i	0.026498+0.069071i	0.02698+0.069604i	0.027466+0.070136i	0.027959+0.070666i	0.028456+0.071195i	0.02896+0.071722i	0.029469+0.072248i	0.029983+0.072772i	0.030503+0.073294i	0.031029+0.073814i	0.031561+0.074333i	0.032098+0.07485i	0.032641+0.075365i	0.03319+0.075878i	0.033745+0.076389i	0.034306+0.076898i	0.034872+0.077405i	0.035445+0.07791i	0.036023+0.078413i	0.036608+0.078913i	0.037198+0.079411i	0.037795+0.079906i	0.038397+0.080399i	0.039006+0.08089i	0.039621+0.081378i	0.040243+0.081863i	0.04087+0.082346i	0.041504+0.082825i	0.042144+0.083302i	0.04279+0.083776i	0.043443+0.084247i	0.044102+0.084715i	0.044767+0.085179i	0.045439+0.08564i	0.046117+0.086098i	0.046802+0.086553i	0.047493+0.087004i	0.048191+0.087451i
0.020336+0.056567i	0.02067+0.05697i	0.021007+0.057371i	0.021345+0.057769i	0.021685+0.058164i	0.022027+0.058557i	0.022371+0.058947i	0.022717+0.059335i	0.023064+0.05972i	0.023413+0.060103i	0.023764+0.060483i	0.024117+0.06086i	0.024472+0.061235i	0.024828+0.061607i	0.025185+0.061977i	0.025545+0.062344i	0.025906+0.062708i	0.026268+0.06307i	0.026632+0.063429i	0.026998+0.063785i	0.027365+0.064139i	0.027733+0.06449i	0.028103+0.064838i	0.028475+0.065184i	0.028847+0.065527i	0.029221+0.065867i	0.029597+0.066205i	0.029974+0.06654i	0.030352+0.066872i	0.030731+0.067202i	0.031112+0.067529i	0.031494+0.067853i	0.031877+0.068174i	0.032261+0.068493i	0.032647+0.068809i	0.033034+0.069122i	0.033421+0.069433i	0.03381+0.069741i	0.0342+0.070046i	0.034591+0.070349i	0.034983+0.070649i	0.035376+0.070946i	0.03577+0.07124i	0.036165+0.071532i	0.03656+0.071821i	0.036957+0.072107i	0.037355+0.072391i	0.037753+0.072672i	0.038153+0.07295i	0.038553+0.073225i
0.020707+0.05701i	0.021053+0.057422i	0.021403+0.057832i	0.021754+0.058239i	0.022107+0.058644i	0.022463+0.059046i	0.02282+0.059446i	0.02318+0.059843i	0.023542+0.060238i	0.023906+0.06063i	0.024272+0.061019i	0.02464+0.061406i	0.02501+0.061791i	0.025382+0.062172i	0.025755+0.062551i	0.026131+0.062928i	0.026509+0.063302i	0.026888+0.063673i	0.02727+0.064041i	0.027653+0.064407i	0.028038+0.06477i	0.028425+0.065131i	0.028814+0.065489i	0.029204+0.065844i	0.029596+0.066196i	0.02999+0.066546i	0.030385+0.066893i	0.030782+0.067237i	0.031181+0.067579i	0.031581+0.067918i	0.031983+0.068254i	0.032387+0.068587i	0.032792+0.068917i	0.033198+0.069245i	0.033606+0.06957i	0.034016+0.069892i	0.034427+0.070212i	0.034839+0.070528i	0.035253+0.070842i	0.035668+0.071153i	0.036085+0.071461i	0.036503+0.071767i	0.036922+0.072069i	0.037342+0.072369i	0.037764+0.072666i	0.038187+0.07296i	0.038611+0.073251i	0.039037+0.07354i	0.039463+0.073825i	0.039891+0.074108i
0.021082+0.057456i	0.021442+0.057877i	0.021804+0.058296i	0.022168+0.058713i	0.022535+0.059127i	0.022904+0.059539i	0.023276+0.059948i	0.02365+0.060355i	0.024027+0.060759i	0.024405+0.06116i	0.024787+0.061559i	0.02517+0.061956i	0.025556+0.06235i	0.025944+0.062741i	0.026334+0.06313i	0.026727+0.063516i	0.027122+0.063899i	0.027519+0.06428i	0.027918+0.064658i	0.028319+0.065033i	0.028723+0.065406i	0.029128+0.065776i	0.029536+0.066144i	0.029946+0.066508i	0.030358+0.06687i	0.030772+0.067229i	0.031188+0.067585i	0.031605+0.067939i	0.032025+0.06829i	0.032447+0.068638i	0.032871+0.068983i	0.033297+0.069325i	0.033724+0.069665i	0.034153+0.070001i	0.034585+0.070335i	0.035018+0.070666i	0.035453+0.070994i	0.035889+0.071319i	0.036328+0.071642i	0.036768+0.071961i	0.03721+0.072277i	0.037653+0.072591i	0.038099+0.072901i	0.038545+0.073209i	0.038994+0.073514i	0.039444+0.073816i	0.039896+0.074114i	0.040349+0.07441i	0.040804+0.074703i	0.04126+0.074993i
0.021468+0.057907i	0.02184+0.058338i	0.022216+0.058767i	0.022594+0.059193i	0.022975+0.059616i	0.023358+0.060038i	0.023745+0.060456i	0.024134+0.060873i	0.024525+0.061286i	0.02492+0.061698i	0.025317+0.062106i	0.025717+0.062512i	0.026119+0.062916i	0.026524+0.063317i	0.026932+0.063715i	0.027342+0.064111i	0.027755+0.064504i	0.02817+0.064895i	0.028588+0.065283i	0.029008+0.065668i	0.029431+0.06605i	0.029857+0.06643i	0.030284+0.066806i	0.030715+0.067181i	0.031147+0.067552i	0.031582+0.06792i	0.03202+0.068286i	0.03246+0.068649i	0.032902+0.069009i	0.033346+0.069366i	0.033793+0.06972i	0.034242+0.070072i	0.034694+0.07042i	0.035147+0.070766i	0.035603+0.071108i	0.036061+0.071448i	0.036521+0.071784i	0.036984+0.072118i	0.037448+0.072448i	0.037915+0.072776i	0.038384+0.0731i	0.038854+0.073422i	0.039327+0.07374i	0.039802+0.074055i	0.040279+0.074368i	0.040758+0.074677i	0.041239+0.074982i	0.041722+0.075285i	0.042207+0.075585i	0.042693+0.075881i
0.021864+0.058364i	0.02225+0.058805i	0.022639+0.059243i	0.023031+0.059679i	0.023427+0.060112i	0.023825+0.060543i	0.024227+0.060971i	0.024632+0.061397i	0.025039+0.061821i	0.02545+0.062242i	0.025864+0.06266i	0.026281+0.063076i	0.0267+0.06349i	0.027123+0.0639i	0.027549+0.064309i	0.027977+0.064714i	0.028409+0.065117i	0.028844+0.065517i	0.029281+0.065915i	0.029721+0.06631i	0.030165+0.066702i	0.030611+0.067091i	0.03106+0.067477i	0.031511+0.067861i	0.031966+0.068242i	0.032423+0.06862i	0.032884+0.068995i	0.033346+0.069367i	0.033812+0.069736i	0.034281+0.070102i	0.034752+0.070466i	0.035226+0.070826i	0.035702+0.071183i	0.036181+0.071537i	0.036663+0.071888i	0.037148+0.072237i	0.037635+0.072581i	0.038124+0.072923i	0.038616+0.073262i	0.039111+0.073597i	0.039608+0.073929i	0.040108+0.074258i	0.040611+0.074584i	0.041115+0.074907i	0.041623+0.075226i	0.042132+0.075542i	0.042644+0.075854i	0.043159+0.076164i	0.043675+0.076469i	0.044194+0.076772i
0.02227+0.058827i	0.02267+0.059277i	0.023074+0.059725i	0.023481+0.06017i	0.023892+0.060614i	0.024306+0.061054i	0.024723+0.061493i	0.025144+0.061928i	0.025568+0.062362i	0.025996+0.062793i	0.026427+0.063221i	0.026862+0.063647i	0.0273+0.064071i	0.027741+0.064491i	0.028186+0.064909i	0.028634+0.065325i	0.029085+0.065738i	0.02954+0.066148i	0.029998+0.066555i	0.030459+0.06696i	0.030924+0.067361i	0.031392+0.06776i	0.031863+0.068156i	0.032337+0.06855i	0.032815+0.06894i	0.033296+0.069327i	0.03378+0.069711i	0.034267+0.070093i	0.034758+0.070471i	0.035251+0.070846i	0.035748+0.071219i	0.036248+0.071588i	0.036751+0.071953i	0.037257+0.072316i	0.037767+0.072676i	0.038279+0.073032i	0.038795+0.073385i	0.039313+0.073735i	0.039835+0.074081i	0.040359+0.074424i	0.040887+0.074764i	0.041417+0.0751i	0.041951+0.075432i	0.042487+0.075762i	0.043027+0.076088i	0.043569+0.07641i	0.044114+0.076728i	0.044662+0.077043i	0.045213+0.077355i	0.045767+0.077663i
0.022687+0.059296i	0.023102+0.059755i	0.023521+0.060213i	0.023943+0.060668i	0.02437+0.061121i	0.0248+0.061572i	0.025234+0.062021i	0.025672+0.062466i	0.026114+0.06291i	0.026559+0.063351i	0.027008+0.063789i	0.027461+0.064225i	0.027918+0.064659i	0.028379+0.065089i	0.028844+0.065518i	0.029312+0.065943i	0.029784+0.066366i	0.03026+0.066786i	0.030739+0.067203i	0.031223+0.067617i	0.03171+0.068029i	0.0322+0.068437i	0.032695+0.068843i	0.033193+0.069246i	0.033695+0.069645i	0.034201+0.070042i	0.03471+0.070436i	0.035223+0.070826i	0.03574+0.071213i	0.03626+0.071597i	0.036784+0.071978i	0.037312+0.072356i	0.037843+0.07273i	0.038378+0.073101i	0.038916+0.073469i	0.039458+0.073833i	0.040004+0.074194i	0.040553+0.074551i	0.041106+0.074905i	0.041662+0.075255i	0.042222+0.075602i	0.042785+0.075944i	0.043351+0.076284i	0.043922+0.076619i	0.044495+0.076951i	0.045072+0.077279i	0.045652+0.077603i	0.046236+0.077923i	0.046823+0.078239i	0.047414+0.078551i
0.023115+0.05977i	0.023545+0.06024i	0.02398+0.060707i	0.024418+0.061173i	0.024861+0.061636i	0.025308+0.062097i	0.02576+0.062555i	0.026215+0.063011i	0.026675+0.063465i	0.027139+0.063916i	0.027608+0.064364i	0.02808+0.064811i	0.028557+0.065254i	0.029038+0.065695i	0.029523+0.066133i	0.030013+0.066568i	0.030506+0.067001i	0.031004+0.067431i	0.031507+0.067858i	0.032013+0.068282i	0.032524+0.068703i	0.033038+0.069122i	0.033558+0.069537i	0.034081+0.069949i	0.034608+0.070358i	0.03514+0.070764i	0.035676+0.071167i	0.036216+0.071566i	0.036761+0.071962i	0.037309+0.072355i	0.037862+0.072745i	0.038419+0.073131i	0.038979+0.073513i	0.039545+0.073892i	0.040114+0.074267i	0.040687+0.074639i	0.041265+0.075007i	0.041846+0.075372i	0.042432+0.075732i	0.043022+0.076089i	0.043616+0.076442i	0.044213+0.076791i	0.044815+0.077136i	0.045421+0.077477i	0.046031+0.077814i	0.046645+0.078146i	0.047263+0.078475i	0.047884+0.078799i	0.04851+0.079119i	0.04914+0.079435i
0.023555+0.06025i	0.024001+0.06073i	0.024451+0.061207i	0.024907+0.061683i	0.025367+0.062156i	0.025831+0.062627i	0.026301+0.063096i	0.026775+0.063562i	0.027253+0.064026i	0.027737+0.064488i	0.028225+0.064947i	0.028718+0.065403i	0.029215+0.065857i	0.029717+0.066308i	0.030224+0.066756i	0.030736+0.067201i	0.031252+0.067644i	0.031774+0.068084i	0.032299+0.068521i	0.03283+0.068955i	0.033365+0.069386i	0.033906+0.069814i	0.034451+0.070238i	0.035+0.07066i	0.035555+0.071078i	0.036114+0.071493i	0.036678+0.071905i	0.037246+0.072313i	0.03782+0.072718i	0.038398+0.073119i	0.038981+0.073517i	0.039568+0.073911i	0.04016+0.074302i	0.040758+0.074688i	0.041359+0.075071i	0.041966+0.07545i	0.042577+0.075825i	0.043193+0.076196i	0.043813+0.076563i	0.044439+0.076926i	0.045069+0.077285i	0.045703+0.07764i	0.046342+0.07799i	0.046986+0.078336i	0.047634+0.078677i	0.048287+0.079014i	0.048945+0.079346i	0.049607+0.079674i	0.050274+0.079997i	0.050945+0.080315i
0.024026+0.060742i	0.024489+0.061232i	0.024958+0.06172i	0.025431+0.062206i	0.02591+0.06269i	0.026394+0.063171i	0.026883+0.06365i	0.027378+0.064127i	0.027877+0.064601i	0.028382+0.065072i	0.028892+0.065542i	0.029408+0.066008i	0.029928+0.066472i	0.030454+0.066933i	0.030985+0.067391i	0.031522+0.067846i	0.032064+0.068299i	0.032611+0.068748i	0.033163+0.069194i	0.033721+0.069638i	0.034284+0.070078i	0.034853+0.070515i	0.035426+0.070948i	0.036006+0.071378i	0.03659+0.071805i	0.03718+0.072228i	0.037776+0.072648i	0.038377+0.073064i	0.038983+0.073476i	0.039595+0.073885i	0.040212+0.074289i	0.040834+0.07469i	0.041462+0.075087i	0.042095+0.075479i	0.042734+0.075867i	0.043378+0.076252i	0.044028+0.076631i	0.044682+0.077007i	0.045343+0.077378i	0.046008+0.077744i	0.046679+0.078106i	0.047356+0.078463i	0.048037+0.078815i	0.048724+0.079162i	0.049416+0.079504i	0.050114+0.079842i	0.050817+0.080174i	0.051525+0.0805i	0.052238+0.080822i	0.052957+0.081138i
0.021565+0.055493i	0.021913+0.055871i	0.022263+0.056246i	0.022614+0.056619i	0.022967+0.056988i	0.023322+0.057355i	0.023679+0.057718i	0.024037+0.058079i	0.024396+0.058437i	0.024758+0.058792i	0.025121+0.059145i	0.025485+0.059494i	0.025851+0.059841i	0.026219+0.060184i	0.026587+0.060525i	0.026958+0.060863i	0.027329+0.061198i	0.027702+0.06153i	0.028077+0.06186i	0.028452+0.062186i	0.028829+0.062509i	0.029208+0.06283i	0.029587+0.063147i	0.029968+0.063462i	0.030349+0.063774i	0.030732+0.064083i	0.031116+0.064389i	0.031501+0.064692i	0.031888+0.064992i	0.032275+0.06529i	0.032663+0.065584i	0.033052+0.065875i	0.033442+0.066164i	0.033833+0.06645i	0.034225+0.066732i	0.034618+0.067012i	0.035012+0.067289i	0.035406+0.067563i	0.035802+0.067835i	0.036198+0.068103i	0.036594+0.068368i	0.036992+0.068631i	0.03739+0.068891i	0.037789+0.069148i	0.038188+0.069402i	0.038589+0.069653i	0.038989+0.069901i	0.039391+0.070146i	0.039792+0.070389i	0.040195+0.070629i
0.021951+0.055909i	0.022311+0.056295i	0.022674+0.056678i	0.023038+0.057058i	0.023405+0.057436i	0.023773+0.05781i	0.024144+0.058182i	0.024516+0.058551i	0.02489+0.058917i	0.025267+0.059281i	0.025645+0.059641i	0.026024+0.059999i	0.026406+0.060353i	0.026789+0.060705i	0.027174+0.061054i	0.027561+0.0614i	0.02795+0.061743i	0.02834+0.062083i	0.028732+0.06242i	0.029125+0.062754i	0.02952+0.063085i	0.029916+0.063413i	0.030314+0.063739i	0.030714+0.064061i	0.031115+0.064381i	0.031517+0.064697i	0.031921+0.06501i	0.032326+0.065321i	0.032733+0.065628i	0.03314+0.065933i	0.03355+0.066234i	0.03396+0.066533i	0.034372+0.066828i	0.034785+0.067121i	0.035199+0.06741i	0.035614+0.067697i	0.036031+0.06798i	0.036448+0.068261i	0.036867+0.068538i	0.037286+0.068812i	0.037707+0.069084i	0.038129+0.069352i	0.038552+0.069618i	0.038976+0.06988i	0.0394+0.070139i	0.039826+0.070396i	0.040252+0.070649i	0.04068+0.070899i	0.041108+0.071147i	0.041537+0.071391i
0.022341+0.056326i	0.022714+0.05672i	0.02309+0.057111i	0.023468+0.0575i	0.023848+0.057886i	0.024231+0.058268i	0.024615+0.058648i	0.025002+0.059026i	0.025391+0.0594i	0.025783+0.059771i	0.026176+0.06014i	0.026571+0.060506i	0.026969+0.060868i	0.027369+0.061228i	0.02777+0.061585i	0.028174+0.061939i	0.02858+0.06229i	0.028987+0.062638i	0.029397+0.062983i	0.029808+0.063325i	0.030221+0.063664i	0.030637+0.064i	0.031054+0.064333i	0.031472+0.064663i	0.031893+0.06499i	0.032315+0.065314i	0.032739+0.065635i	0.033165+0.065952i	0.033592+0.066267i	0.034022+0.066579i	0.034452+0.066887i	0.034884+0.067192i	0.035318+0.067495i	0.035754+0.067794i	0.036191+0.06809i	0.036629+0.068383i	0.037069+0.068673i	0.03751+0.068959i	0.037953+0.069243i	0.038397+0.069523i	0.038842+0.069801i	0.039289+0.070075i	0.039737+0.070346i	0.040186+0.070613i	0.040637+0.070878i	0.041089+0.071139i	0.041542+0.071398i	0.041996+0.071653i	0.042451+0.071904i	0.042908+0.072153i
0.022741+0.056748i	0.023128+0.05715i	0.023517+0.05755i	0.023909+0.057947i	0.024303+0.058341i	0.0247+0.058732i	0.0251+0.05912i	0.025502+0.059505i	0.025906+0.059888i	0.026313+0.060268i	0.026723+0.060644i	0.027135+0.061018i	0.027549+0.061389i	0.027966+0.061757i	0.028385+0.062122i	0.028806+0.062484i	0.029229+0.062843i	0.029655+0.063199i	0.030084+0.063552i	0.030514+0.063902i	0.030947+0.064248i	0.031381+0.064592i	0.031818+0.064933i	0.032257+0.06527i	0.032698+0.065605i	0.033142+0.065936i	0.033587+0.066264i	0.034034+0.066589i	0.034484+0.066911i	0.034935+0.067229i	0.035389+0.067545i	0.035844+0.067857i	0.036301+0.068166i	0.03676+0.068471i	0.037221+0.068774i	0.037684+0.069073i	0.038148+0.069369i	0.038615+0.069661i	0.039083+0.069951i	0.039552+0.070237i	0.040024+0.070519i	0.040497+0.070799i	0.040972+0.071075i	0.041448+0.071347i	0.041927+0.071617i	0.042406+0.071882i	0.042887+0.072145i	0.04337+0.072404i	0.043854+0.07266i	0.04434+0.072912i
0.023152+0.057175i	0.023552+0.057586i	0.023956+0.057993i	0.024362+0.058398i	0.024771+0.058801i	0.025183+0.0592i	0.025598+0.059597i	0.026016+0.05999i	0.026436+0.060381i	0.02686+0.060769i	0.027286+0.061154i	0.027715+0.061536i	0.028147+0.061915i	0.028581+0.062291i	0.029018+0.062664i	0.029458+0.063034i	0.0299+0.063401i	0.030345+0.063765i	0.030793+0.064126i	0.031243+0.064484i	0.031696+0.064838i	0.032151+0.06519i	0.032609+0.065538i	0.033069+0.065883i	0.033532+0.066225i	0.033998+0.066563i	0.034465+0.066898i	0.034935+0.06723i	0.035408+0.067559i	0.035883+0.067884i	0.03636+0.068206i	0.036839+0.068525i	0.037321+0.06884i	0.037805+0.069152i	0.038291+0.069461i	0.03878+0.069766i	0.03927+0.070067i	0.039763+0.070365i	0.040258+0.07066i	0.040755+0.070951i	0.041254+0.071239i	0.041755+0.071523i	0.042259+0.071804i	0.042764+0.072081i	0.043271+0.072354i	0.04378+0.072624i	0.044291+0.07289i	0.044804+0.073153i	0.045318+0.073412i	0.045835+0.073667i
0.023573+0.057606i	0.023988+0.058025i	0.024406+0.058442i	0.024827+0.058855i	0.025252+0.059266i	0.025679+0.059674i	0.02611+0.060079i	0.026544+0.060481i	0.026982+0.06088i	0.027422+0.061276i	0.027866+0.061669i	0.028313+0.06206i	0.028762+0.062447i	0.029215+0.062831i	0.029671+0.063212i	0.03013+0.063591i	0.030592+0.063965i	0.031057+0.064337i	0.031525+0.064706i	0.031996+0.065071i	0.03247+0.065433i	0.032947+0.065792i	0.033427+0.066148i	0.03391+0.0665i	0.034395+0.066849i	0.034884+0.067195i	0.035375+0.067537i	0.035869+0.067876i	0.036366+0.068211i	0.036865+0.068543i	0.037368+0.068872i	0.037873+0.069197i	0.03838+0.069518i	0.038891+0.069836i	0.039404+0.07015i	0.039919+0.070461i	0.040437+0.070768i	0.040958+0.071071i	0.041481+0.07137i	0.042007+0.071666i	0.042535+0.071958i	0.043066+0.072247i	0.043599+0.072531i	0.044135+0.072812i	0.044673+0.073089i	0.045213+0.073362i	0.045755+0.073631i	0.0463+0.073896i	0.046847+0.074158i	0.047397+0.074415i
0.024005+0.058042i	0.024435+0.05847i	0.024868+0.058895i	0.025305+0.059317i	0.025745+0.059736i	0.02619+0.060152i	0.026637+0.060566i	0.027088+0.060976i	0.027543+0.061384i	0.028001+0.061788i	0.028463+0.06219i	0.028928+0.062589i	0.029397+0.062984i	0.029869+0.063376i	0.030345+0.063766i	0.030824+0.064152i	0.031307+0.064535i	0.031793+0.064914i	0.032282+0.065291i	0.032775+0.065664i	0.033271+0.066034i	0.033771+0.0664i	0.034274+0.066763i	0.03478+0.067123i	0.035289+0.067479i	0.035802+0.067831i	0.036318+0.06818i	0.036837+0.068526i	0.037359+0.068868i	0.037885+0.069206i	0.038414+0.06954i	0.038946+0.069871i	0.039481+0.070198i	0.040019+0.070521i	0.04056+0.070841i	0.041104+0.071157i	0.041651+0.071468i	0.042201+0.071776i	0.042755+0.07208i	0.043311+0.07238i	0.04387+0.072676i	0.044432+0.072968i	0.044997+0.073256i	0.045564+0.07354i	0.046135+0.073819i	0.046708+0.074095i	0.047284+0.074366i	0.047863+0.074633i	0.048444+0.074896i	0.049028+0.075154i
0.024449+0.058483i	0.024894+0.058919i	0.025343+0.059353i	0.025796+0.059783i	0.026253+0.060211i	0.026714+0.060636i	0.027179+0.061058i	0.027648+0.061477i	0.028121+0.061893i	0.028597+0.062306i	0.029078+0.062716i	0.029563+0.063123i	0.030051+0.063526i	0.030544+0.063927i	0.03104+0.064324i	0.03154+0.064718i	0.032045+0.065109i	0.032552+0.065497i	0.033064+0.065881i	0.03358+0.066261i	0.034099+0.066639i	0.034622+0.067012i	0.035149+0.067383i	0.03568+0.067749i	0.036215+0.068112i	0.036753+0.068471i	0.037295+0.068827i	0.03784+0.069179i	0.03839+0.069527i	0.038943+0.069871i	0.039499+0.070211i	0.040059+0.070547i	0.040623+0.07088i	0.04119+0.071208i	0.041761+0.071533i	0.042335+0.071853i	0.042913+0.072169i	0.043495+0.072481i	0.044079+0.072788i	0.044668+0.073092i	0.045259+0.073391i	0.045854+0.073686i	0.046453+0.073976i	0.047054+0.074262i	0.047659+0.074543i	0.048267+0.07482i	0.048879+0.075093i	0.049493+0.07536i	0.050111+0.075623i	0.050732+0.075882i
0.024912+0.05893i	0.025373+0.059375i	0.025839+0.059817i	0.026309+0.060256i	0.026784+0.060692i	0.027263+0.061126i	0.027746+0.061556i	0.028234+0.061983i	0.028726+0.062408i	0.029223+0.062829i	0.029724+0.063247i	0.030229+0.063662i	0.030739+0.064074i	0.031253+0.064482i	0.031771+0.064888i	0.032294+0.065289i	0.032821+0.065688i	0.033352+0.066083i	0.033888+0.066474i	0.034428+0.066862i	0.034972+0.067246i	0.035521+0.067627i	0.036074+0.068003i	0.036631+0.068376i	0.037192+0.068746i	0.037757+0.069111i	0.038327+0.069472i	0.038901+0.06983i	0.039479+0.070183i	0.040061+0.070532i	0.040648+0.070878i	0.041238+0.071218i	0.041833+0.071555i	0.042432+0.071887i	0.043034+0.072215i	0.043641+0.072539i	0.044252+0.072858i	0.044867+0.073173i	0.045485+0.073482i	0.046108+0.073788i	0.046735+0.074088i	0.047365+0.074384i	0.047999+0.074675i	0.048638+0.074961i	0.049279+0.075243i	0.049925+0.075519i	0.050575+0.07579i	0.051228+0.076056i	0.051884+0.076317i	0.052545+0.076573i
0.024834+0.059304i	0.025301+0.05976i	0.025771+0.060213i	0.026247+0.060663i	0.026727+0.061111i	0.027211+0.061556i	0.027701+0.061997i	0.028195+0.062437i	0.028693+0.062873i	0.029197+0.063306i	0.029704+0.063736i	0.030217+0.064163i	0.030734+0.064587i	0.031256+0.065008i	0.031783+0.065426i	0.032314+0.06584i	0.03285+0.066251i	0.03339+0.066659i	0.033935+0.067063i	0.034485+0.067464i	0.035039+0.067861i	0.035598+0.068254i	0.036161+0.068644i	0.036729+0.06903i	0.037302+0.069413i	0.037879+0.069791i	0.038461+0.070166i	0.039047+0.070537i	0.039638+0.070904i	0.040234+0.071266i	0.040834+0.071625i	0.041438+0.071979i	0.042047+0.072329i	0.042661+0.072675i	0.043279+0.073017i	0.043901+0.073354i	0.044528+0.073687i	0.045159+0.074015i	0.045794+0.074338i	0.046434+0.074657i	0.047079+0.074971i	0.047727+0.07528i	0.04838+0.075585i	0.049037+0.075884i	0.049698+0.076179i	0.050364+0.076468i	0.051034+0.076753i	0.051708+0.077032i	0.052386+0.077306i	0.053068+0.077575i
[truncated: 950 more columns]
