# Supplementary material for: Observation of continuum Landau modes in non-Hermitian electric circuits
Source: Nat Commun. 2024 Feb 27;15:1798. doi: 10.1038/s41467-024-46122-0 (PMC10899205; doi:10.1038/s41467-024-46122-0)
Supplement: Supplementary file 3 — Source Data [file 41467_2024_46122_MOESM3_ESM.zip › data/fig3d_1.csv]

Frequency	Voltage1	Voltage2	Voltage3	Voltage4	Voltage5	Voltage6	Voltage7	Voltage8	Voltage9	Voltage10
50000	0.034351	0.03439	0.037921	0.023528	0.022354	0.020558	0.029023	0.02064	0.01367	0.03451
59184	0.041882	0.038713	0.045824	0.030345	0.026494	0.024884	0.036632	0.024356	0.016951	0.043724
68367	0.048176	0.050185	0.055274	0.038895	0.033001	0.031591	0.043929	0.029211	0.021367	0.050236
77551	0.058589	0.062628	0.069973	0.04627	0.040631	0.037659	0.052327	0.036854	0.02483	0.058374
86735	0.075899	0.07793	0.085267	0.055189	0.049447	0.044585	0.060796	0.042719	0.029611	0.065541
95918	0.097674	0.093971	0.10296	0.069902	0.060073	0.053279	0.07071	0.049023	0.032972	0.07054
1.05E+05	0.12401	0.11451	0.12529	0.081742	0.069023	0.06159	0.078412	0.053862	0.039775	0.074725
1.14E+05	0.16249	0.14378	0.14356	0.097077	0.081128	0.070027	0.085163	0.059609	0.043529	0.077776
1.23E+05	0.21484	0.17684	0.15988	0.10977	0.089763	0.078328	0.089939	0.063541	0.047208	0.077589
1.33E+05	0.25502	0.20878	0.1702	0.12058	0.097	0.083793	0.092159	0.066111	0.049687	0.075165
1.42E+05	0.26505	0.22313	0.1694	0.12502	0.10124	0.086898	0.092274	0.066243	0.051339	0.073752
1.51E+05	0.23864	0.20543	0.15961	0.12245	0.099603	0.086138	0.088549	0.065524	0.051307	0.070589
1.60E+05	0.19863	0.1733	0.14137	0.1147	0.093879	0.083974	0.08357	0.063431	0.050637	0.066311
1.69E+05	0.14471	0.13319	0.11717	0.10149	0.084958	0.075933	0.075559	0.058435	0.047887	0.06106
1.79E+05	0.10789	0.1005	0.09026	0.081578	0.075092	0.069465	0.06545	0.052178	0.045563	0.055863
1.88E+05	0.062974	0.071327	0.065576	0.069861	0.063171	0.062361	0.056074	0.047257	0.040695	0.047471
1.97E+05	0.044009	0.046791	0.038358	0.051856	0.050885	0.052483	0.048594	0.041163	0.03749	0.043679
2.06E+05	0.021907	0.023604	0.02627	0.042314	0.041854	0.042017	0.038438	0.036662	0.03222	0.034996
2.15E+05	0.0063177	0.0082888	0.01277	0.030066	0.030613	0.036352	0.02744	0.02975	0.030049	0.029315
2.24E+05	-0.0040226	-0.0011657	-0.0017822	0.021924	0.023373	0.025103	0.022375	0.024742	0.026594	0.024003
2.34E+05	-0.015379	-0.012977	-0.0030774	0.01201	0.016023	0.02115	0.011373	0.019421	0.022547	0.018188
2.43E+05	-0.018538	-0.017218	-0.014434	0.0031186	0.012622	0.013557	0.0061663	0.01662	0.01782	0.013691
2.52E+05	-0.020283	-0.022028	-0.012788	-0.0014071	0.0041172	0.0089092	0.0030643	0.011511	0.016911	0.009438
2.61E+05	-0.020118	-0.02552	-0.019065	-0.0025747	0.0036668	0.0071312	0.00043947	0.010133	0.013813	0.0088971
2.70E+05	-0.024718	-0.02796	-0.020575	-0.0076406	-0.0010973	0.00092039	-0.0020606	0.0059831	0.011958	0.0038794
2.80E+05	-0.025441	-0.026938	-0.021377	-0.0016493	-0.0044335	-0.00054716	-0.0053683	0.0048432	0.010052	0.0016576
2.89E+05	-0.024052	-0.026628	-0.021493	-0.0091546	-0.0061128	-0.0013781	-0.0074221	0.0014803	0.0066502	0.00038999
2.98E+05	-0.022933	-0.027357	-0.023506	-0.0099004	-0.0064263	-0.0049474	-0.0082184	0.00082411	0.0051076	-0.0021204
3.07E+05	-0.023843	-0.028564	-0.023926	-0.010057	-0.0078701	-0.0054491	-0.010386	-0.0014056	0.0027137	-0.0027052
3.16E+05	-0.021531	-0.026591	-0.021355	-0.01214	-0.0093732	-0.0084042	-0.011128	-0.0019406	0.0032653	-0.004102
3.26E+05	-0.021796	-0.025396	-0.021789	-0.012773	-0.010947	-0.0082461	-0.011306	-0.0029837	0.0018272	-0.0052238
3.35E+05	-0.020376	-0.024236	-0.021503	-0.014966	-0.010897	-0.0090116	-0.011865	-0.0034244	0.0014042	-0.0066123
3.44E+05	-0.020326	-0.024647	-0.020854	-0.014949	-0.010372	-0.0085764	-0.011461	-0.00436	0.00033885	-0.0075751
3.53E+05	-0.018982	-0.022836	-0.02026	-0.014376	-0.01179	-0.010304	-0.012971	-0.0044672	0.00038403	-0.0076285
3.62E+05	-0.017251	-0.02227	-0.019948	-0.015292	-0.010622	-0.0097465	-0.012076	-0.0052965	-0.0012141	-0.0065331
3.71E+05	-0.017525	-0.022381	-0.017844	-0.014622	-0.010801	-0.010194	-0.012659	-0.0057534	-0.0010647	-0.0066983
3.81E+05	-0.016176	-0.02109	-0.0183	-0.014842	-0.010493	-0.010595	-0.013396	-0.0057856	-0.0016779	-0.0075734
3.90E+05	-0.015502	-0.019853	-0.016852	-0.013367	-0.0104	-0.0092204	-0.013095	-0.0058661	-0.0017329	-0.0082657
3.99E+05	-0.014927	-0.019313	-0.016461	-0.013901	-0.010844	-0.010266	-0.012918	-0.0066106	-0.0023399	-0.007581
4.08E+05	-0.014448	-0.019404	-0.015612	-0.013506	-0.010709	-0.0096376	-0.011599	-0.006173	-0.001819	-0.0081866
4.17E+05	-0.013395	-0.018653	-0.015271	-0.013247	-0.009959	-0.0099867	-0.011691	-0.0057329	-0.0026204	-0.0078608
4.27E+05	-0.011741	-0.017201	-0.014368	-0.012609	-0.010244	-0.010002	-0.010718	-0.0065762	-0.0022517	-0.0080969
4.36E+05	-0.011727	-0.016861	-0.013965	-0.011876	-0.0094989	-0.0099943	-0.011078	-0.0061567	-0.0033937	-0.0069272
4.45E+05	-0.011196	-0.016565	-0.013383	-0.01191	-0.009034	-0.0098714	-0.011005	-0.0059338	-0.0033837	-0.0071706
4.54E+05	-0.010276	-0.015506	-0.012487	-0.011697	-0.0089729	-0.008862	-0.0055196	-0.0059105	-0.0033074	-0.0064059
4.63E+05	-0.0094017	-0.015462	-0.011908	-0.010435	-0.0084489	-0.0089907	-0.0062498	-0.0055669	-0.0032911	-0.0064888
4.72E+05	-0.0091533	-0.014648	-0.011128	-0.01084	-0.0088011	-0.0093154	-0.0060692	-0.0064165	-0.0030065	-0.0069151
4.82E+05	-0.0086111	-0.014073	-0.010114	-0.0099849	-0.0083284	-0.0084553	-0.0058082	-0.0057993	-0.0032985	-0.0063479
4.91E+05	-0.0075889	-0.01319	-0.009978	-0.0096109	-0.0077114	-0.0083929	-0.0058395	-0.0059978	-0.0034311	-0.0059591
5.00E+05	-0.0073727	-0.012885	-0.0096638	-0.0098989	-0.0076198	-0.0080149	-0.005225	-0.0049557	-0.0028162	-0.0059345
