# Supplementary material for: Observation of continuum Landau modes in non-Hermitian electric circuits
Source: Nat Commun. 2024 Feb 27;15:1798. doi: 10.1038/s41467-024-46122-0 (PMC10899205; doi:10.1038/s41467-024-46122-0)
Supplement: Supplementary file 3 — Source Data [file 41467_2024_46122_MOESM3_ESM.zip › data/fig3d_2.csv]

Frequency	Voltage1	Voltage2	Voltage3	Voltage4	Voltage5	Voltage6	Voltage7	Voltage8	Voltage9	Voltage10
50000	0.033566	0.032172	0.028457	0.035826	0.026407	0.028315	0.035378	0.027003	0.032644	0.034351
59184	0.027374	0.030508	0.031682	0.030821	0.031882	0.034857	0.036512	0.029373	0.038848	0.041882
68367	0.029521	0.031227	0.046512	0.038681	0.030569	0.035701	0.045512	0.03518	0.049174	0.048176
77551	0.03969	0.04209	0.046175	0.045291	0.047	0.048963	0.051398	0.045475	0.057429	0.058589
86735	0.053186	0.043321	0.059611	0.047877	0.05206	0.059592	0.062539	0.058631	0.071318	0.075899
95918	0.051125	0.050479	0.052315	0.06029	0.065111	0.063756	0.073709	0.066629	0.086316	0.097674
1.05E+05	0.060665	0.05933	0.071338	0.065531	0.075717	0.075341	0.094089	0.088064	0.10612	0.12401
1.14E+05	0.071476	0.062994	0.077229	0.084804	0.08466	0.091255	0.11461	0.11133	0.13431	0.16249
1.23E+05	0.079732	0.068062	0.08603	0.092505	0.10859	0.10844	0.13664	0.13718	0.17533	0.21484
1.33E+05	0.067663	0.073899	0.10258	0.11278	0.12592	0.13027	0.17036	0.17556	0.21836	0.25502
1.42E+05	0.080982	0.090211	0.11011	0.12437	0.14697	0.15662	0.20596	0.21579	0.25351	0.26505
1.51E+05	0.095266	0.10211	0.12675	0.13888	0.18284	0.18766	0.23616	0.2465	0.26412	0.23864
1.60E+05	0.10464	0.11346	0.14041	0.16541	0.20207	0.22459	0.25397	0.26083	0.24876	0.19863
1.69E+05	0.12345	0.13528	0.15281	0.18464	0.22861	0.24925	0.2594	0.2505	0.21668	0.14471
1.79E+05	0.12516	0.13885	0.18504	0.20446	0.24101	0.26394	0.24316	0.2187	0.16989	0.10789
1.88E+05	0.14248	0.14587	0.19969	0.2272	0.24	0.2569	0.22204	0.17817	0.12988	0.062974
1.97E+05	0.14895	0.15906	0.20893	0.24299	0.22919	0.24058	0.18717	0.1466	0.089255	0.044009
2.06E+05	0.14971	0.1734	0.21438	0.24614	0.2196	0.20618	0.16133	0.10479	0.051642	0.021907
2.15E+05	0.163	0.17321	0.22096	0.25171	0.20172	0.18083	0.12062	0.078994	0.030263	0.0063177
2.24E+05	0.16982	0.18566	0.21521	0.23692	0.18595	0.15243	0.091145	0.048779	0.012122	-0.0040226
2.34E+05	0.17772	0.1825	0.21067	0.22362	0.16759	0.1233	0.061657	0.031614	0.0073917	-0.015379
2.43E+05	0.1823	0.19517	0.19899	0.20252	0.13888	0.091086	0.040564	0.016302	-0.0051875	-0.018538
2.52E+05	0.18741	0.19014	0.19446	0.1799	0.12197	0.072526	0.023025	0.0019204	-0.01386	-0.020283
2.61E+05	0.19147	0.19633	0.18657	0.15886	0.10055	0.046128	0.0075121	-0.006615	-0.022395	-0.020118
2.70E+05	0.20418	0.20768	0.17748	0.14904	0.079799	0.031337	0.00064675	-0.011399	-0.023878	-0.024718
2.80E+05	0.198	0.19802	0.1675	0.12721	0.066717	0.022254	-0.011336	-0.017201	-0.025801	-0.025441
2.89E+05	0.2025	0.19767	0.15557	0.10012	0.042915	0.0096577	-0.017025	-0.018889	-0.025923	-0.024052
2.98E+05	0.2029	0.19442	0.15301	0.086386	0.033882	0.00085964	-0.020668	-0.023567	-0.026798	-0.022933
3.07E+05	0.20059	0.19206	0.13937	0.084132	0.029789	-0.0072871	-0.023446	-0.026516	-0.025955	-0.023843
3.16E+05	0.19495	0.18043	0.13179	0.07522	0.015624	-0.010209	-0.024405	-0.025537	-0.024612	-0.021531
3.26E+05	0.1925	0.18289	0.13135	0.061558	0.0081936	-0.017073	-0.028233	-0.023607	-0.025377	-0.021796
3.35E+05	0.19839	0.1687	0.11796	0.040518	-0.005399	-0.017971	-0.028535	-0.024783	-0.024106	-0.020376
3.44E+05	0.18813	0.1691	0.10786	0.040995	-0.0070135	-0.024161	-0.030922	-0.024562	-0.021758	-0.020326
3.53E+05	0.18783	0.16436	0.098031	0.031678	-0.0099232	-0.025041	-0.028705	-0.024081	-0.02238	-0.018982
3.62E+05	0.19272	0.15793	0.089072	0.023576	-0.01915	-0.025138	-0.02896	-0.024728	-0.021008	-0.017251
3.71E+05	0.19281	0.14661	0.074473	0.016738	-0.02098	-0.028412	-0.028116	-0.024942	-0.020416	-0.017525
3.81E+05	0.18542	0.14236	0.067805	0.0065791	-0.020501	-0.028306	-0.025352	-0.021172	-0.019077	-0.016176
3.90E+05	0.18702	0.13142	0.053509	0.0044907	-0.018738	-0.029576	-0.025595	-0.020858	-0.017586	-0.015502
3.99E+05	0.17584	0.13102	0.052527	-0.010212	-0.021624	-0.028121	-0.025963	-0.020652	-0.017844	-0.014927
4.08E+05	0.17352	0.12911	0.045568	-0.0027341	-0.026113	-0.028029	-0.026504	-0.020733	-0.016488	-0.014448
4.17E+05	0.17201	0.11215	0.030154	-0.014575	-0.027123	-0.029457	-0.023678	-0.017992	-0.01586	-0.013395
4.27E+05	0.17277	0.12067	0.033344	-0.01676	-0.029291	-0.027607	-0.025608	-0.016626	-0.013837	-0.011741
4.36E+05	0.16096	0.096015	0.019868	-0.020715	-0.037936	-0.028115	-0.022681	-0.016633	-0.012753	-0.011727
4.45E+05	0.15899	0.098133	0.0063678	-0.022281	-0.03307	-0.0297	-0.02101	-0.01437	-0.012685	-0.011196
4.54E+05	0.16144	0.092675	0.0059177	-0.029958	-0.032733	-0.029072	-0.021834	-0.015944	-0.011441	-0.010276
4.63E+05	0.15558	0.083459	-0.0042665	-0.031949	-0.034332	-0.026884	-0.020434	-0.014397	-0.012328	-0.0094017
4.72E+05	0.15125	0.080221	-0.0050524	-0.033693	-0.032648	-0.023506	-0.017792	-0.012812	-0.010554	-0.0091533
4.82E+05	0.14341	0.072573	-0.01149	-0.041444	-0.034206	-0.027045	-0.019091	-0.012036	-0.010361	-0.0086111
4.91E+05	0.13515	0.06062	-0.022153	-0.046017	-0.030999	-0.023428	-0.016556	-0.010842	-0.0084043	-0.0075889
5.00E+05	0.13434	0.059492	-0.027217	-0.045761	-0.035463	-0.025518	-0.016381	-0.010717	-0.0092272	-0.0073727
