# Supplementary material for: Observation of continuum Landau modes in non-Hermitian electric circuits
Source: Nat Commun. 2024 Feb 27;15:1798. doi: 10.1038/s41467-024-46122-0 (PMC10899205; doi:10.1038/s41467-024-46122-0)
Supplement: Supplementary file 3 — Source Data [file 41467_2024_46122_MOESM3_ESM.zip › data/fig3e.csv]

0.033566	0.027374	0.029521	0.03969	0.053186	0.051125	0.060665	0.071476	0.079732	0.067663	0.080982	0.095266	0.10464	0.12345	0.12516	0.14248	0.14895	0.14971	0.163	0.16982	0.17772	0.1823	0.18741	0.19147	0.20418	0.198	0.2025	0.2029	0.20059	0.19495	0.1925	0.19839	0.18813	0.18783	0.19272	0.19281	0.18542	0.18702	0.17584	0.17352	0.17201	0.17277	0.16096	0.15899	0.16144	0.15558	0.15125	0.14341	0.13515	0.13434
0.033987	0.030999	0.03023	0.04767	0.054154	0.059648	0.064004	0.072101	0.079567	0.083713	0.094269	0.1126	0.11084	0.12151	0.12627	0.14024	0.13836	0.14632	0.15104	0.15185	0.15472	0.15946	0.157	0.15733	0.1605	0.15462	0.15867	0.15793	0.15987	0.15031	0.15243	0.14998	0.14455	0.13773	0.14021	0.13021	0.13209	0.13119	0.12488	0.11894	0.11651	0.12611	0.12113	0.11731	0.11349	0.10288	0.11196	0.097712	0.10106	0.095403
0.026222	0.037318	0.039437	0.047601	0.0495	0.055134	0.059229	0.069849	0.0774	0.077575	0.090753	0.090531	0.10376	0.11297	0.11432	0.12293	0.12405	0.13255	0.13568	0.13571	0.13601	0.13125	0.12975	0.13262	0.12917	0.12715	0.12668	0.12294	0.12233	0.11643	0.11017	0.11844	0.11178	0.11053	0.10759	0.10072	0.099077	0.1046	0.097088	0.088999	0.089855	0.092566	0.086417	0.080477	0.082905	0.081524	0.070102	0.073349	0.083186	0.077659
0.020588	0.02097	0.020703	0.029415	0.0289	0.034636	0.038346	0.039972	0.047778	0.051374	0.056837	0.05831	0.067836	0.06937	0.076731	0.079696	0.084463	0.087401	0.087897	0.090878	0.09117	0.093389	0.09283	0.093964	0.093842	0.092787	0.092987	0.089766	0.086938	0.089113	0.08881	0.082698	0.081286	0.084704	0.076669	0.073515	0.072641	0.070119	0.070917	0.06844	0.069084	0.06102	0.063671	0.059773	0.063218	0.055437	0.060198	0.052497	0.051075	0.050105
0.011205	0.019745	0.021062	0.026977	0.030585	0.035133	0.033379	0.038554	0.047698	0.050598	0.054637	0.061695	0.062971	0.068972	0.072094	0.076724	0.077742	0.080616	0.080525	0.083601	0.081669	0.083263	0.080031	0.082814	0.081329	0.078376	0.07966	0.076895	0.075267	0.071273	0.070708	0.072366	0.065528	0.065211	0.064188	0.060647	0.063841	0.054322	0.057334	0.053264	0.051238	0.056667	0.051989	0.049436	0.048586	0.048201	0.04271	0.041002	0.042574	0.038974
0.016744	0.018658	0.022931	0.026056	0.029122	0.035385	0.034979	0.039145	0.044353	0.046079	0.05202	0.053229	0.059563	0.064701	0.06408	0.067332	0.069296	0.073185	0.07094	0.072168	0.073253	0.071956	0.071372	0.070454	0.070488	0.068698	0.066322	0.065619	0.064191	0.062038	0.062672	0.057522	0.059567	0.055021	0.055472	0.053024	0.053284	0.049832	0.047451	0.046621	0.046601	0.044445	0.043208	0.039831	0.041485	0.038776	0.036014	0.036986	0.033555	0.03296
0.022996	0.028216	0.033014	0.035955	0.042374	0.046052	0.051016	0.053425	0.058159	0.062797	0.066043	0.069794	0.073771	0.073046	0.077183	0.079861	0.079216	0.080393	0.081218	0.079974	0.080831	0.077441	0.073613	0.073525	0.068419	0.071247	0.068079	0.063579	0.062544	0.061225	0.05542	0.056913	0.054874	0.053827	0.050554	0.051572	0.046226	0.045981	0.045431	0.04142	0.03922	0.037273	0.034372	0.033698	0.032998	0.031767	0.033445	0.031055	0.029184	0.0238
0.017514	0.021216	0.023625	0.027314	0.03027	0.03727	0.037401	0.04012	0.04304	0.048463	0.050347	0.054848	0.057354	0.059191	0.061747	0.062293	0.064024	0.065836	0.064163	0.064667	0.063317	0.064685	0.062097	0.061923	0.063089	0.059101	0.056396	0.056435	0.055355	0.054035	0.05463	0.051363	0.048847	0.047713	0.047154	0.04337	0.043985	0.040224	0.040019	0.037405	0.038652	0.036317	0.03463	0.034445	0.032772	0.031943	0.030689	0.030419	0.026416	0.027765
0.032184	0.033347	0.038334	0.043336	0.049703	0.050351	0.056198	0.059287	0.061452	0.065947	0.067935	0.071598	0.07308	0.075898	0.073752	0.076233	0.076016	0.077686	0.07305	0.074338	0.072583	0.069898	0.067899	0.065341	0.064728	0.058918	0.059445	0.055695	0.052307	0.051154	0.048604	0.047263	0.045077	0.043607	0.041987	0.03844	0.038425	0.033692	0.034288	0.034323	0.033744	0.032437	0.028547	0.028178	0.027182	0.026271	0.02804	0.025502	0.023775	0.022673
0.028189	0.030544	0.039097	0.041021	0.046099	0.053164	0.053897	0.054769	0.06125	0.06405	0.063854	0.066485	0.066474	0.069546	0.070591	0.070037	0.071147	0.072419	0.069742	0.068245	0.067429	0.06522	0.062128	0.059592	0.059864	0.057395	0.055922	0.056315	0.054188	0.050536	0.050874	0.047691	0.045907	0.046358	0.04258	0.044842	0.041855	0.038346	0.038226	0.03896	0.036737	0.035549	0.031502	0.034406	0.031932	0.03365	0.029395	0.029113	0.028905	0.030038
0.032172	0.030508	0.031227	0.04209	0.043321	0.050479	0.05933	0.062994	0.068062	0.073899	0.090211	0.10211	0.11346	0.13528	0.13885	0.14587	0.15906	0.1734	0.17321	0.18566	0.1825	0.19517	0.19014	0.19633	0.20768	0.19802	0.19767	0.19442	0.19206	0.18043	0.18289	0.1687	0.1691	0.16436	0.15793	0.14661	0.14236	0.13142	0.13102	0.12911	0.11215	0.12067	0.096015	0.098133	0.092675	0.083459	0.080221	0.072573	0.06062	0.059492
0.039539	0.038119	0.052857	0.045256	0.061943	0.064817	0.069139	0.072461	0.095967	0.091025	0.10527	0.12602	0.12967	0.13235	0.1433	0.15273	0.15578	0.16365	0.16725	0.15949	0.15788	0.15672	0.15457	0.15264	0.15106	0.1456	0.1405	0.13815	0.13844	0.13129	0.12643	0.13591	0.12255	0.11724	0.11343	0.11498	0.10336	0.0943	0.088482	0.085203	0.083685	0.078146	0.072226	0.064377	0.072281	0.067439	0.056454	0.04775	0.054186	0.048229
0.021488	0.031915	0.039206	0.045971	0.050423	0.062418	0.070597	0.070321	0.0762	0.08638	0.085812	0.095926	0.10586	0.11287	0.11692	0.12959	0.12802	0.13867	0.13444	0.1395	0.13914	0.13827	0.12993	0.13272	0.12476	0.12366	0.12579	0.11652	0.10918	0.11117	0.10806	0.1052	0.1007	0.086523	0.090817	0.081495	0.080868	0.072302	0.074978	0.067177	0.075164	0.068402	0.063989	0.062826	0.050014	0.051296	0.056646	0.04654	0.049456	0.045978
0.01538	0.017858	0.02065	0.024198	0.032613	0.035795	0.038519	0.044356	0.052531	0.055914	0.058708	0.069783	0.072297	0.07505	0.082831	0.09036	0.091649	0.093634	0.091237	0.093839	0.089411	0.090757	0.090174	0.087492	0.082771	0.0831	0.084724	0.079026	0.077672	0.076236	0.073174	0.07327	0.06653	0.069369	0.062058	0.062488	0.058349	0.061042	0.055498	0.054235	0.047604	0.046871	0.044505	0.04447	0.044976	0.038037	0.035243	0.036006	0.031823	0.031114
0.016992	0.017176	0.022655	0.024396	0.027374	0.031191	0.034632	0.038451	0.043397	0.050164	0.05236	0.057303	0.062523	0.065456	0.072547	0.072309	0.077532	0.077941	0.081708	0.084278	0.081061	0.082697	0.083792	0.079686	0.079444	0.07583	0.073865	0.068921	0.070489	0.065568	0.064406	0.064077	0.05762	0.057379	0.053491	0.048812	0.049148	0.048241	0.047365	0.043864	0.042066	0.040572	0.037901	0.040242	0.038955	0.03225	0.033752	0.032783	0.026063	0.030368
0.018832	0.021558	0.023322	0.028215	0.03099	0.034601	0.039629	0.045565	0.048412	0.053372	0.05784	0.06276	0.067061	0.070493	0.072146	0.072756	0.076206	0.075568	0.075279	0.076272	0.075445	0.073858	0.074757	0.070316	0.068585	0.068871	0.064589	0.063903	0.060895	0.053876	0.056971	0.052174	0.051304	0.046099	0.044292	0.043614	0.042418	0.042746	0.03873	0.034364	0.034794	0.031831	0.026002	0.030096	0.025828	0.025046	0.020458	0.022528	0.017911	0.020101
0.024324	0.032878	0.037632	0.039749	0.049058	0.054092	0.056606	0.064182	0.066909	0.072146	0.073925	0.077484	0.080555	0.082662	0.084691	0.08659	0.086279	0.083369	0.085276	0.078906	0.08002	0.079146	0.075467	0.072003	0.070153	0.06134	0.06593	0.057767	0.056594	0.052777	0.046007	0.045337	0.043233	0.042403	0.037815	0.040392	0.034874	0.032858	0.031275	0.026731	0.030044	0.025766	0.025365	0.022893	0.021651	0.018747	0.017566	0.013327	0.016138	0.013446
0.018113	0.021239	0.024873	0.026366	0.031223	0.03551	0.037488	0.042363	0.045218	0.049967	0.052662	0.05644	0.058202	0.058905	0.062746	0.063997	0.065794	0.064231	0.065598	0.063871	0.063964	0.06143	0.060278	0.059275	0.058235	0.056854	0.053221	0.052299	0.04802	0.048086	0.04388	0.045037	0.042228	0.043228	0.038607	0.039444	0.035839	0.033935	0.032415	0.029939	0.029278	0.029651	0.028231	0.027197	0.025217	0.024518	0.021819	0.02048	0.019725	0.019583
0.01651	0.017413	0.020839	0.0225	0.023624	0.026453	0.029104	0.029484	0.03324	0.034954	0.036741	0.039028	0.041118	0.043041	0.044245	0.045268	0.047725	0.050157	0.051016	0.051761	0.053402	0.053534	0.053872	0.053162	0.053395	0.052472	0.050889	0.050328	0.048284	0.046363	0.045644	0.043081	0.042001	0.041846	0.039484	0.036479	0.036018	0.034529	0.033323	0.031493	0.030507	0.029714	0.028039	0.028991	0.024753	0.026239	0.026051	0.023538	0.023057	0.021154
0.026503	0.033757	0.03864	0.045743	0.046802	0.053532	0.052727	0.056708	0.059739	0.063365	0.066087	0.067573	0.071164	0.069629	0.072523	0.071052	0.071096	0.067917	0.065349	0.066682	0.063155	0.060335	0.056707	0.05699	0.054514	0.053042	0.053347	0.048252	0.04581	0.046023	0.044223	0.044069	0.040158	0.037763	0.037395	0.033821	0.034612	0.032632	0.03157	0.03056	0.029708	0.029615	0.025129	0.025663	0.026787	0.025527	0.025338	0.022672	0.022927	0.021407
0.028457	0.031682	0.046512	0.046175	0.059611	0.052315	0.071338	0.077229	0.08603	0.10258	0.11011	0.12675	0.14041	0.15281	0.18504	0.19969	0.20893	0.21438	0.22096	0.21521	0.21067	0.19899	0.19446	0.18657	0.17748	0.1675	0.15557	0.15301	0.13937	0.13179	0.13135	0.11796	0.10786	0.098031	0.089072	0.074473	0.067805	0.053509	0.052527	0.045568	0.030154	0.033344	0.019868	0.0063678	0.0059177	-0.0042665	-0.0050524	-0.01149	-0.022153	-0.027217
0.029636	0.03421	0.044391	0.053277	0.053904	0.067086	0.076216	0.087004	0.095646	0.10975	0.12409	0.13641	0.14784	0.16403	0.16664	0.18125	0.17767	0.18823	0.18121	0.17917	0.17342	0.16861	0.16149	0.15111	0.13175	0.12938	0.12414	0.11869	0.10199	0.10254	0.094506	0.078432	0.080841	0.066531	0.059166	0.059057	0.050549	0.047665	0.03718	0.019448	0.016047	0.015613	0.0094009	0.006561	0.0050482	-0.0085894	-0.011228	-0.021427	-0.030404	-0.027825
0.03144	0.038708	0.051451	0.049114	0.070748	0.071196	0.081776	0.085642	0.096869	0.093166	0.11525	0.1202	0.13071	0.13996	0.1469	0.14078	0.14368	0.15019	0.14608	0.14884	0.13877	0.13583	0.13408	0.12405	0.11154	0.10943	0.10143	0.093166	0.090628	0.082525	0.077647	0.069432	0.06119	0.062378	0.056776	0.054116	0.042167	0.035677	0.035227	0.031726	0.024736	0.022307	0.024679	0.014379	0.0062469	0.0021925	-0.001669	-0.0022714	0.0003738	-0.001488
0.014301	0.017603	0.020613	0.021585	0.028221	0.032014	0.035506	0.04076	0.045027	0.048839	0.056566	0.06533	0.067626	0.073881	0.081299	0.085165	0.091706	0.094408	0.09723	0.1008	0.098703	0.095176	0.095869	0.091566	0.09171	0.083662	0.081658	0.078579	0.07549	0.067934	0.06806	0.061847	0.054128	0.052868	0.052123	0.046505	0.045797	0.041908	0.038591	0.035373	0.034677	0.032346	0.027835	0.026622	0.025948	0.0194	0.020482	0.016626	0.017909	0.015651
0.015864	0.017237	0.016944	0.023526	0.028336	0.033113	0.037688	0.042667	0.047864	0.053315	0.05651	0.061926	0.067012	0.07054	0.075026	0.077429	0.077806	0.078925	0.080403	0.080271	0.078192	0.076933	0.075268	0.073754	0.071893	0.067642	0.06386	0.060128	0.05705	0.053554	0.053011	0.050544	0.046801	0.041261	0.041869	0.039064	0.037177	0.033295	0.032727	0.025521	0.029744	0.027908	0.022723	0.022292	0.019476	0.016098	0.016163	0.015038	0.014074	0.013033
0.017263	0.019112	0.024417	0.024039	0.028435	0.032976	0.035783	0.042822	0.045999	0.052583	0.056132	0.061885	0.065576	0.070818	0.073495	0.07683	0.077207	0.077689	0.078875	0.075709	0.074219	0.072812	0.071293	0.067759	0.063141	0.063145	0.057345	0.053828	0.052896	0.048849	0.047765	0.043114	0.038678	0.037156	0.034946	0.031644	0.02976	0.027666	0.02925	0.021295	0.023892	0.021316	0.018499	0.018308	0.015836	0.013131	0.013963	0.010347	0.0061839	0.0085724
0.024485	0.03011	0.037583	0.041562	0.053571	0.051252	0.058001	0.061582	0.068829	0.071411	0.075623	0.079653	0.083113	0.085167	0.087313	0.083265	0.088614	0.084289	0.085087	0.077295	0.075718	0.07216	0.069783	0.065329	0.060776	0.05708	0.052728	0.049535	0.045196	0.044372	0.03609	0.037276	0.03296	0.031537	0.027179	0.025465	0.02404	0.017362	0.016867	0.016454	0.014709	0.013215	0.011217	0.0099846	0.0088365	0.0057651	0.0017993	0.0049265	0.0049189	0.00049614
0.013937	0.017917	0.021313	0.025492	0.02912	0.032149	0.037886	0.040162	0.044451	0.045974	0.051929	0.052537	0.057368	0.05889	0.060944	0.062264	0.062821	0.064417	0.06222	0.062271	0.058861	0.058761	0.056461	0.055084	0.051551	0.05009	0.048999	0.047676	0.042169	0.04206	0.038595	0.035453	0.036409	0.034483	0.033142	0.028614	0.029412	0.02719	0.022459	0.023194	0.0211	0.02086	0.018844	0.019712	0.015596	0.017218	0.013487	0.011922	0.01363	0.0097471
0.017756	0.020239	0.023461	0.02655	0.031756	0.036473	0.038772	0.041804	0.04437	0.047864	0.050971	0.051626	0.054048	0.055313	0.054713	0.054341	0.053755	0.054246	0.051951	0.052458	0.051394	0.050013	0.048585	0.046911	0.044606	0.044716	0.043582	0.042772	0.039821	0.038094	0.037206	0.03657	0.034608	0.03285	0.03057	0.028971	0.027436	0.024719	0.025219	0.023659	0.022711	0.020788	0.018624	0.019	0.017127	0.015566	0.016477	0.014905	0.012479	0.012852
0.030411	0.033853	0.039303	0.042394	0.050182	0.05352	0.055502	0.060036	0.064191	0.066497	0.070724	0.073238	0.072419	0.075329	0.074637	0.073404	0.072758	0.069967	0.069331	0.066242	0.065554	0.058088	0.056667	0.054895	0.051802	0.04896	0.04717	0.042582	0.042048	0.039541	0.036458	0.036386	0.032806	0.030296	0.028218	0.027219	0.026664	0.025671	0.02451	0.023629	0.020705	0.018128	0.020364	0.017266	0.017384	0.015076	0.014086	0.012404	0.014283	0.012071
0.035826	0.030821	0.038681	0.045291	0.047877	0.06029	0.065531	0.084804	0.092505	0.11278	0.12437	0.13888	0.16541	0.18464	0.20446	0.2272	0.24299	0.24614	0.25171	0.23692	0.22362	0.20252	0.1799	0.15886	0.14904	0.12721	0.10012	0.086386	0.084132	0.07522	0.061558	0.040518	0.040995	0.031678	0.023576	0.016738	0.0065791	0.0044907	-0.010212	-0.0027341	-0.014575	-0.01676	-0.020715	-0.022281	-0.029958	-0.031949	-0.033693	-0.041444	-0.046017	-0.045761
0.036599	0.035515	0.049963	0.054481	0.061641	0.068823	0.076111	0.090534	0.10797	0.11549	0.13399	0.15061	0.16872	0.18409	0.19074	0.20006	0.19464	0.19431	0.18354	0.17175	0.16848	0.14857	0.13694	0.12058	0.10905	0.091511	0.080984	0.072496	0.058428	0.054774	0.045679	0.034908	0.029887	0.028816	0.017136	0.018046	0.004776	0.0051365	-0.0068992	-0.015942	-0.01959	-0.019488	-0.018687	-0.021623	-0.021506	-0.030588	-0.029945	-0.033626	-0.036575	-0.041527
0.037735	0.038124	0.050328	0.055153	0.06642	0.074728	0.080219	0.091611	0.10076	0.11368	0.12637	0.13661	0.14491	0.15731	0.15728	0.16274	0.16565	0.15838	0.15104	0.13751	0.12999	0.12033	0.11051	0.098352	0.095316	0.081938	0.067623	0.059993	0.055519	0.045643	0.035152	0.030152	0.026612	0.022471	0.016154	0.011384	0.0096052	0.00011074	0.0019344	0.00077966	-0.0045532	-0.0054165	-0.0077581	-0.011997	-0.020379	-0.022998	-0.022134	-0.021122	-0.02499	-0.02135
0.016259	0.02166	0.025194	0.02604	0.030517	0.0399	0.045123	0.049764	0.058157	0.068845	0.071553	0.082512	0.087318	0.093557	0.098704	0.10041	0.10552	0.10885	0.10548	0.10398	0.10007	0.097142	0.091426	0.086338	0.080377	0.073228	0.064801	0.063938	0.054654	0.050072	0.047255	0.039008	0.033076	0.032596	0.028372	0.026186	0.021175	0.015153	0.015025	0.011079	0.0076898	0.0077328	0.0028232	0.0027743	-0.0020868	0.00047075	-6.3584e-05	-0.0040321	-0.010179	-0.009103
0.016749	0.018929	0.022991	0.028072	0.028914	0.037827	0.041074	0.046656	0.053979	0.058593	0.064919	0.068235	0.074672	0.079452	0.084385	0.087054	0.08558	0.085698	0.082901	0.080734	0.075078	0.075661	0.071089	0.068448	0.062303	0.058053	0.055888	0.050029	0.04642	0.044883	0.039253	0.036521	0.033224	0.031669	0.025611	0.020078	0.02094	0.014564	0.016644	0.012674	0.01049	0.012218	0.0096872	0.005378	0.003621	0.00331	0.0022211	-0.00057609	-0.00048775	-0.0050667
0.022557	0.025573	0.028753	0.034915	0.035486	0.044049	0.047897	0.056264	0.062199	0.066625	0.072658	0.077417	0.082218	0.085923	0.087734	0.088309	0.088555	0.086665	0.084368	0.079888	0.077627	0.072253	0.065547	0.062925	0.060093	0.05381	0.050573	0.046533	0.039692	0.037095	0.036077	0.029363	0.026061	0.024727	0.022963	0.018185	0.018473	0.013431	0.011338	0.01015	0.0069072	0.0071077	0.0032038	0.0046988	0.001543	7.3631e-05	-0.0051887	-0.0033183	-0.0029565	-0.0051762
0.025046	0.027024	0.035102	0.039069	0.044462	0.051222	0.054867	0.061362	0.067205	0.071169	0.074862	0.081761	0.083686	0.088363	0.086497	0.086506	0.085384	0.082807	0.079755	0.076526	0.072467	0.069373	0.061959	0.058669	0.0559	0.049921	0.045855	0.039845	0.036653	0.032223	0.031096	0.024374	0.025052	0.020422	0.01866	0.014855	0.013899	0.015259	0.010781	0.005325	0.007267	0.0040328	0.0024912	0.0002286	0.00062562	-0.0017496	-0.0022849	-0.0046112	-0.0058586	-0.0054134
0.0181	0.020611	0.02385	0.027749	0.033101	0.037663	0.043358	0.047867	0.049126	0.05444	0.057009	0.058752	0.063135	0.065838	0.066192	0.065848	0.067101	0.065953	0.063425	0.063098	0.060185	0.056231	0.052316	0.050069	0.046129	0.045696	0.040725	0.038871	0.036088	0.033883	0.028968	0.028268	0.025818	0.021839	0.020593	0.020543	0.018523	0.014896	0.016055	0.012914	0.013395	0.01075	0.010045	0.0070566	0.0050359	0.0049604	0.0041643	0.0046047	0.0020085	0.0014156
0.018566	0.021816	0.027325	0.027639	0.028947	0.03197	0.036237	0.038947	0.042862	0.046659	0.04962	0.053197	0.054611	0.056439	0.05733	0.057481	0.056812	0.056217	0.05512	0.054149	0.052788	0.048467	0.046725	0.046645	0.042944	0.039117	0.040211	0.034975	0.034266	0.032331	0.030109	0.028351	0.025945	0.022642	0.023053	0.019341	0.017899	0.016448	0.01634	0.014664	0.012554	0.013053	0.011376	0.010317	0.010604	0.0096659	0.0074457	0.0067288	0.0058041	0.006915
0.031181	0.034597	0.042367	0.047787	0.052761	0.056812	0.062414	0.066092	0.06709	0.071434	0.071708	0.073051	0.07574	0.074936	0.074354	0.072089	0.071288	0.068393	0.06601	0.06295	0.057067	0.055724	0.052364	0.047734	0.043666	0.04294	0.040421	0.035392	0.034895	0.030099	0.02945	0.026478	0.024948	0.022263	0.019166	0.019014	0.017943	0.015588	0.014721	0.01243	0.013617	0.011096	0.011505	0.0094681	0.0080208	0.0069896	0.0064763	0.0059678	0.0048583	0.0034564
0.026407	0.031882	0.030569	0.047	0.05206	0.065111	0.075717	0.08466	0.10859	0.12592	0.14697	0.18284	0.20207	0.22861	0.24101	0.24	0.22919	0.2196	0.20172	0.18595	0.16759	0.13888	0.12197	0.10055	0.079799	0.066717	0.042915	0.033882	0.029789	0.015624	0.0081936	-0.005399	-0.0070135	-0.0099232	-0.01915	-0.02098	-0.020501	-0.018738	-0.021624	-0.026113	-0.027123	-0.029291	-0.037936	-0.03307	-0.032733	-0.034332	-0.032648	-0.034206	-0.030999	-0.035463
0.026407	0.036045	0.046762	0.046832	0.055331	0.065743	0.077433	0.089099	0.097094	0.1138	0.12867	0.13915	0.1584	0.18021	0.20034	0.21264	0.2175	0.2042	0.19466	0.17891	0.16258	0.13719	0.12034	0.095069	0.078716	0.060147	0.048149	0.032429	0.0283	0.015195	0.006021	-0.002893	-0.0029036	-0.0089745	-0.0098686	-0.01712	-0.018242	-0.026714	-0.024994	-0.031197	-0.031889	-0.030272	-0.030049	-0.034597	-0.039192	-0.033152	-0.031971	-0.038281	-0.036826	-0.044761
0.033429	0.042253	0.048696	0.057804	0.063863	0.077852	0.086773	0.097957	0.11176	0.12103	0.13653	0.15162	0.15849	0.16234	0.1632	0.16162	0.15847	0.15015	0.13899	0.12787	0.11085	0.094851	0.091513	0.0728	0.058582	0.047565	0.042524	0.029828	0.021925	0.015897	0.0098122	0.0038467	0.0042512	-0.0023947	-0.0091859	-0.012864	-0.013563	-0.014378	-0.01648	-0.014865	-0.02005	-0.021072	-0.022466	-0.019044	-0.023941	-0.027846	-0.029502	-0.027385	-0.026939	-0.028473
0.016478	0.021225	0.022744	0.028556	0.033837	0.041937	0.047408	0.057258	0.06482	0.071276	0.079767	0.089716	0.095678	0.10113	0.10468	0.10377	0.10363	0.10159	0.096025	0.091949	0.084681	0.077489	0.07082	0.063358	0.057939	0.048532	0.04476	0.034445	0.027889	0.030688	0.024825	0.016916	0.017462	0.0076878	0.0074694	0.0066881	0.0050267	0.0010343	0.0002363	-0.0011767	-0.0054393	-0.0063389	-0.0053632	-0.0064738	-0.011912	-0.012451	-0.015184	-0.011902	-0.014295	-0.017601
0.014422	0.019042	0.020923	0.025621	0.028447	0.033987	0.040704	0.044837	0.051721	0.0564	0.063998	0.068658	0.074232	0.078607	0.080906	0.081021	0.081978	0.081042	0.077007	0.074689	0.070324	0.065012	0.058846	0.054376	0.048985	0.041804	0.041946	0.035894	0.030511	0.027882	0.023793	0.021847	0.017587	0.016557	0.014103	0.011432	0.0089263	0.0069162	0.0067075	0.0040446	0.0011618	0.0021581	0.00018596	-0.0016078	-0.0037285	-0.0054769	-0.0058746	-0.0055305	-0.008593	-0.0079162
0.014525	0.017188	0.021393	0.02658	0.029901	0.035242	0.04168	0.046753	0.05251	0.05871	0.065837	0.069656	0.076675	0.081743	0.083755	0.085208	0.084942	0.08365	0.077378	0.0739	0.07053	0.064849	0.05763	0.05178	0.044733	0.039904	0.034672	0.02996	0.027836	0.023916	0.01699	0.012583	0.011741	0.0099225	0.0068729	0.00074928	0.0025795	0.0013824	-0.0030927	-0.0031358	-0.003801	-0.0042954	-0.0058999	-0.0082165	-0.0075772	-0.008336	-0.0094235	-0.0097076	-0.010311	-0.010914
0.014409	0.019756	0.021038	0.027468	0.031442	0.036053	0.04094	0.045474	0.050764	0.054763	0.058074	0.060516	0.064204	0.066801	0.066927	0.065875	0.065847	0.064121	0.062192	0.059877	0.054835	0.052494	0.048711	0.045369	0.041838	0.037423	0.033334	0.031251	0.027438	0.024183	0.023326	0.019595	0.017295	0.01439	0.012865	0.010364	0.0084236	0.0060605	0.0059292	0.0039807	0.0048404	0.0037721	0.001174	-4.5104e-06	-1.5933e-05	-0.0023909	-0.002259	-0.0019214	-0.0061429	-0.0039218
0.017977	0.019536	0.021551	0.026171	0.029226	0.033406	0.038855	0.041413	0.046216	0.051602	0.053265	0.056853	0.059963	0.060433	0.062261	0.062997	0.062093	0.059762	0.056905	0.056101	0.0523	0.049315	0.045939	0.04294	0.039677	0.03575	0.033521	0.031261	0.029611	0.026241	0.024677	0.022266	0.018149	0.016425	0.01427	0.011614	0.012113	0.011228	0.0095691	0.0066272	0.0074507	0.0047677	0.0035397	0.0030799	0.0033871	0.00031839	0.0017278	-0.00079049	-0.0011975	-0.00085235
0.018766	0.022443	0.026424	0.030606	0.035448	0.038571	0.043187	0.04672	0.05174	0.055221	0.058586	0.060759	0.063165	0.063835	0.064591	0.063744	0.061429	0.059653	0.058215	0.054987	0.050535	0.049615	0.04503	0.041363	0.038265	0.035001	0.031874	0.029108	0.026603	0.024516	0.020261	0.019009	0.017687	0.017	0.013797	0.012551	0.012003	0.0089927	0.0085295	0.0079999	0.0059914	0.0056587	0.004846	0.0037148	0.0023028	0.00071074	0.00163	0.00061106	0.0015761	-0.00046174
0.028589	0.037275	0.044257	0.049724	0.055241	0.061525	0.064954	0.068706	0.072033	0.073846	0.075832	0.076728	0.077775	0.078654	0.074667	0.071509	0.071916	0.067726	0.063863	0.05884	0.054418	0.053113	0.044804	0.041271	0.039745	0.035319	0.032782	0.029566	0.025717	0.021896	0.021603	0.01792	0.015639	0.013276	0.01374	0.010151	0.010018	0.0095174	0.0063689	0.0059354	0.003592	0.0045488	0.0020284	0.0035464	0.001554	0.0020131	0.0024164	-0.00015079	-0.00038553	0.00044558
0.028315	0.034857	0.035701	0.048963	0.059592	0.063756	0.075341	0.091255	0.10844	0.13027	0.15662	0.18766	0.22459	0.24925	0.26394	0.2569	0.24058	0.20618	0.18083	0.15243	0.1233	0.091086	0.072526	0.046128	0.031337	0.022254	0.0096577	0.00085964	-0.0072871	-0.010209	-0.017073	-0.017971	-0.024161	-0.025041	-0.025138	-0.028412	-0.028306	-0.029576	-0.028121	-0.028029	-0.029457	-0.027607	-0.028115	-0.0297	-0.029072	-0.026884	-0.023506	-0.027045	-0.023428	-0.025518
0.031589	0.040454	0.047242	0.059207	0.066685	0.080136	0.093075	0.11393	0.12731	0.14707	0.16895	0.18114	0.19232	0.19472	0.19222	0.18775	0.17591	0.16572	0.13795	0.11991	0.1004	0.078009	0.053051	0.041452	0.028366	0.016411	0.0046538	-0.0035113	-0.010363	-0.016928	-0.016245	-0.021436	-0.022331	-0.027076	-0.025895	-0.026369	-0.032501	-0.028951	-0.032091	-0.031804	-0.031726	-0.030931	-0.031747	-0.031706	-0.031863	-0.032329	-0.03259	-0.030738	-0.029462	-0.028773
0.030839	0.035741	0.046791	0.051886	0.057781	0.068365	0.083824	0.092326	0.10399	0.11776	0.13136	0.14489	0.15916	0.17001	0.17373	0.17136	0.1621	0.14628	0.13261	0.11265	0.096896	0.080823	0.057679	0.052158	0.031509	0.024256	0.0135	0.0038887	-0.0022222	-0.0012003	-0.012911	-0.015903	-0.015227	-0.018466	-0.018187	-0.021521	-0.02302	-0.022397	-0.025817	-0.027385	-0.023264	-0.025479	-0.023028	-0.022747	-0.024939	-0.024715	-0.02464	-0.024281	-0.025238	-0.023348
0.01698	0.021052	0.023943	0.030965	0.036222	0.042417	0.052158	0.059983	0.070352	0.080697	0.088016	0.096451	0.10208	0.10654	0.10825	0.10496	0.10236	0.09685	0.090477	0.079722	0.07611	0.060462	0.050456	0.046647	0.039193	0.033798	0.025755	0.020878	0.018098	0.011344	0.0063092	0.0058754	0.0038949	0.0012624	-0.0018104	-0.0042753	-0.0056721	-0.0066052	-0.0073464	-0.0094811	-0.0099481	-0.012791	-0.012115	-0.013397	-0.012865	-0.011887	-0.013261	-0.014158	-0.013838	-0.014073
0.014523	0.017898	0.021628	0.025456	0.031277	0.035932	0.041997	0.048132	0.055594	0.060418	0.06825	0.073273	0.077926	0.081997	0.081889	0.08079	0.07802	0.07458	0.072295	0.065675	0.058551	0.052192	0.046929	0.041971	0.037373	0.033676	0.029335	0.022545	0.021026	0.016844	0.012712	0.010029	0.0094746	0.0063462	0.0034214	0.0023658	0.00035848	-7.9695e-05	-0.0012008	-0.0031696	-0.0038564	-0.005076	-0.0051301	-0.0051016	-0.0064308	-0.0067853	-0.0070424	-0.0091468	-0.0096765	-0.0086283
0.017401	0.021706	0.026407	0.030639	0.035282	0.041498	0.048484	0.054165	0.060371	0.067102	0.072691	0.076396	0.08083	0.082779	0.082942	0.081621	0.079162	0.074421	0.070663	0.06272	0.055943	0.050439	0.043643	0.040197	0.032082	0.027329	0.025622	0.021481	0.015918	0.010594	0.0094024	0.0080602	0.0053917	0.0011685	0.0007946	-9.4339e-05	-0.00091658	-0.0017029	-0.0038526	-0.0043209	-0.0048995	-0.0064577	-0.0069473	-0.0077216	-0.0083075	-0.0090566	-0.0090391	-0.007798	-0.0090068	-0.0089828
0.016922	0.019104	0.024437	0.028043	0.031678	0.03712	0.040698	0.045802	0.052659	0.057827	0.06061	0.06421	0.066453	0.067756	0.068019	0.06771	0.065355	0.061039	0.058724	0.054736	0.049683	0.047056	0.040851	0.03682	0.032241	0.030401	0.026471	0.021845	0.01809	0.014145	0.01222	0.010376	0.0075588	0.0066106	0.0037642	0.0029913	0.00082324	-0.00029328	-0.001466	-0.0028983	-0.0035969	-0.0048551	-0.0037364	-0.0037798	-0.0062611	-0.0064839	-0.0059303	-0.0059623	-0.0082053	-0.0077023
0.013442	0.017961	0.024262	0.028444	0.030723	0.035924	0.042903	0.044583	0.055299	0.055491	0.060635	0.062337	0.06234	0.064993	0.065629	0.064935	0.058608	0.059088	0.056519	0.053446	0.049295	0.046117	0.040806	0.036607	0.033451	0.029616	0.026347	0.023946	0.021077	0.018414	0.016415	0.013094	0.011151	0.0088228	0.0089074	0.0045252	0.0048819	0.004429	0.0033828	0.0022526	0.0018301	-0.00064648	-0.0010686	-0.00040263	-0.0015118	-0.003523	-0.0050066	-0.0051683	-0.0038998	-0.0044858
0.014875	0.017306	0.022247	0.02557	0.027717	0.027169	0.033185	0.0362	0.040267	0.041651	0.046273	0.050381	0.052317	0.05349	0.054966	0.0546	0.053383	0.053286	0.051573	0.049384	0.04688	0.043962	0.040479	0.037593	0.035164	0.029842	0.027257	0.025134	0.02348	0.020516	0.018919	0.015982	0.014848	0.012452	0.010532	0.0097591	0.0085905	0.0080343	0.0050621	0.004569	0.0035527	0.0027788	0.0024118	0.00096341	0.00084286	-0.00065284	-0.00099041	-0.0018551	-0.0017697	-0.0032314
0.03171	0.035673	0.041666	0.04677	0.055578	0.057222	0.060593	0.063672	0.068549	0.071873	0.073197	0.075559	0.074985	0.074501	0.071156	0.071354	0.069075	0.064613	0.058159	0.053563	0.04965	0.045124	0.04301	0.035459	0.03246	0.029486	0.025284	0.023131	0.019437	0.015746	0.014661	0.01329	0.011285	0.012727	0.0063905	0.006177	0.0063863	0.0053379	0.0019164	0.0017967	0.00093488	-0.00060426	0.0017331	-0.00065123	-0.0010632	-0.0020053	-0.0030276	-0.0037702	-0.0028299	-0.0013887
0.035378	0.036512	0.045512	0.051398	0.062539	0.073709	0.094089	0.11461	0.13664	0.17036	0.20596	0.23616	0.25397	0.2594	0.24316	0.22204	0.18717	0.16133	0.12062	0.091145	0.061657	0.040564	0.023025	0.0075121	0.00064675	-0.011336	-0.017025	-0.020668	-0.023446	-0.024405	-0.028233	-0.028535	-0.030922	-0.028705	-0.02896	-0.028116	-0.025352	-0.025595	-0.025963	-0.026504	-0.023678	-0.025608	-0.022681	-0.02101	-0.021834	-0.020434	-0.017792	-0.019091	-0.016556	-0.016381
0.028396	0.036315	0.043995	0.053066	0.062433	0.074787	0.084096	0.1019	0.117	0.13575	0.16061	0.1887	0.21012	0.21951	0.21113	0.20335	0.17369	0.1491	0.11463	0.091935	0.066302	0.045685	0.027604	0.012277	0.0022919	-0.0078225	-0.013551	-0.018704	-0.019016	-0.024447	-0.025142	-0.028233	-0.029353	-0.029833	-0.031106	-0.029894	-0.031569	-0.032011	-0.029401	-0.028099	-0.029349	-0.028285	-0.026197	-0.027753	-0.027231	-0.025301	-0.025807	-0.023113	-0.02437	-0.021378
0.030862	0.040027	0.048935	0.058399	0.071471	0.086348	0.094002	0.11086	0.1286	0.1396	0.15239	0.15858	0.16108	0.16057	0.14982	0.13941	0.12733	0.10778	0.095538	0.076175	0.054315	0.042637	0.032321	0.018055	0.0038592	0.0015507	-0.0058374	-0.01152	-0.011033	-0.018993	-0.0191	-0.020912	-0.019735	-0.022753	-0.023346	-0.022599	-0.022133	-0.023534	-0.023717	-0.022177	-0.022918	-0.021359	-0.022682	-0.020387	-0.020649	-0.019594	-0.020468	-0.019076	-0.017255	-0.018494
0.017613	0.022292	0.024747	0.032449	0.040513	0.046697	0.058722	0.065874	0.077803	0.087444	0.099005	0.1062	0.11	0.10039	0.10247	0.10035	0.092158	0.079717	0.072939	0.063864	0.052738	0.044019	0.034571	0.031484	0.022904	0.018644	0.010385	0.0074504	0.0052421	0.0017385	-0.0024091	-0.0019899	-0.0042584	-0.0080841	-0.0084006	-0.011235	-0.011257	-0.0092078	-0.011636	-0.013002	-0.010917	-0.012372	-0.011252	-0.012858	-0.01281	-0.012485	-0.013911	-0.01402	-0.012371	-0.012656
0.014685	0.018532	0.02276	0.025291	0.031278	0.037159	0.043835	0.049703	0.058021	0.063813	0.070644	0.076715	0.07994	0.081733	0.079824	0.077682	0.072075	0.067739	0.061382	0.054371	0.049426	0.041203	0.035518	0.030102	0.025881	0.021435	0.016853	0.01466	0.010001	0.0074442	0.007005	0.003008	0.0022429	0.00011096	-0.0013833	-0.0015392	-0.0034596	-0.0035263	-0.004135	-0.0041794	-0.0051343	-0.0057983	-0.0064514	-0.0061175	-0.0069377	-0.0080745	-0.0072688	-0.0074425	-0.0070152	-0.0072376
0.021316	0.025256	0.029784	0.036617	0.042743	0.048718	0.054039	0.063206	0.069418	0.076614	0.082348	0.086069	0.089285	0.091844	0.08884	0.083312	0.079406	0.07139	0.062989	0.057482	0.04924	0.04313	0.036063	0.02859	0.024075	0.018384	0.013124	0.009182	0.0081352	0.0028847	0.001276	-0.001306	-0.0015466	-0.0045752	-0.0052704	-0.0061062	-0.008381	-0.010085	-0.0091305	-0.0085265	-0.009978	-0.010787	-0.0095828	-0.011186	-0.012008	-0.011009	-0.010776	-0.010768	-0.011615	-0.0099465
0.016402	0.019979	0.023217	0.030075	0.036893	0.040922	0.046624	0.050554	0.055947	0.060685	0.064359	0.067097	0.068877	0.068404	0.068099	0.067148	0.061253	0.059423	0.054119	0.047421	0.044267	0.039225	0.033894	0.029216	0.024153	0.020975	0.018207	0.015144	0.011118	0.0073652	0.0064778	0.0049129	0.0034268	0.0031461	-0.00077059	-0.0029163	-0.0018279	-0.0031922	-0.0038355	-0.0042732	-0.0048189	-0.0051415	-0.0064897	-0.0066491	-0.0058553	-0.0063251	-0.0073149	-0.0053257	-0.0074094	-0.0071201
0.026932	0.030022	0.033791	0.042602	0.049208	0.051861	0.060179	0.06406	0.07103	0.074847	0.077802	0.081325	0.082202	0.082683	0.080487	0.074531	0.068464	0.064831	0.059343	0.052274	0.045421	0.042726	0.038368	0.029431	0.024462	0.018412	0.015049	0.011535	0.0096009	0.0068548	0.0030002	0.0017705	-0.0023101	-0.0021136	-0.0022382	-0.0049887	-0.0047428	-0.0056284	-0.0059106	-0.0091148	-0.0075913	-0.0075626	-0.0092178	-0.0086712	-0.0078989	-0.0091129	-0.0096133	-0.0096207	-0.010084	-0.0085456
0.020184	0.022834	0.029541	0.032897	0.040121	0.042841	0.047543	0.052229	0.056759	0.060936	0.061739	0.065087	0.064543	0.063928	0.062674	0.059836	0.057008	0.054147	0.048179	0.044637	0.042143	0.038139	0.033287	0.029544	0.026719	0.022087	0.020086	0.017245	0.012925	0.011385	0.010744	0.006971	0.0064985	0.004555	0.0034918	0.0025616	0.0015907	-0.00085911	0.0001075	-0.00040883	-0.0020801	-0.0030351	-0.0023865	-0.0035372	-0.0033052	-0.0041922	-0.0028622	-0.0047416	-0.0046368	-0.0048104
0.034613	0.04049	0.04767	0.054527	0.059471	0.061334	0.065731	0.069107	0.072417	0.072975	0.073408	0.074743	0.074475	0.068745	0.068024	0.063217	0.059886	0.054233	0.050214	0.046988	0.039824	0.034761	0.030102	0.02711	0.021799	0.019582	0.016592	0.013705	0.013275	0.008647	0.0081915	0.003983	0.0049913	0.0031659	0.00073581	0.0012068	-0.00017563	-0.00089446	-0.0031032	-0.0031053	-0.0026702	-0.0027171	-0.0036476	-0.0043344	-0.0033774	-0.0057962	-0.0035147	-0.0042483	-0.0048489	-0.0047714
0.027003	0.029373	0.03518	0.045475	0.058631	0.066629	0.088064	0.11133	0.13718	0.17556	0.21579	0.2465	0.26083	0.2505	0.2187	0.17817	0.1466	0.10479	0.078994	0.048779	0.031614	0.016302	0.0019204	-0.006615	-0.011399	-0.017201	-0.018889	-0.023567	-0.026516	-0.025537	-0.023607	-0.024783	-0.024562	-0.024081	-0.024728	-0.024942	-0.021172	-0.020858	-0.020652	-0.020733	-0.017992	-0.016626	-0.016633	-0.01437	-0.015944	-0.014397	-0.012812	-0.012036	-0.010842	-0.010717
0.033835	0.039039	0.046072	0.059899	0.071812	0.087533	0.1042	0.12415	0.14303	0.16626	0.18523	0.20211	0.2073	0.20185	0.18174	0.15751	0.11952	0.09597	0.068981	0.045361	0.02899	0.011729	-0.0015415	-0.0088343	-0.016718	-0.02101	-0.02217	-0.025399	-0.027779	-0.030037	-0.02905	-0.031978	-0.028054	-0.029564	-0.029282	-0.02762	-0.026993	-0.026746	-0.027134	-0.024814	-0.024878	-0.022331	-0.023555	-0.022565	-0.020885	-0.020291	-0.021989	-0.020297	-0.019	-0.019963
0.03754	0.043406	0.051351	0.060572	0.074954	0.089413	0.10411	0.12333	0.14228	0.15686	0.16883	0.17133	0.16909	0.15912	0.14139	0.12146	0.10566	0.077873	0.059931	0.045817	0.0312	0.013622	0.0087271	-0.0010153	-0.010166	-0.014238	-0.013441	-0.018948	-0.02076	-0.021078	-0.023996	-0.022452	-0.021601	-0.022998	-0.025132	-0.02465	-0.022458	-0.02108	-0.021939	-0.020687	-0.019847	-0.019508	-0.018884	-0.017733	-0.01636	-0.017915	-0.015456	-0.015483	-0.013414	-0.01386
0.016668	0.02049	0.0252	0.030675	0.038282	0.045469	0.055028	0.065337	0.075151	0.087459	0.095822	0.10258	0.105	0.1032	0.099224	0.089707	0.081295	0.068369	0.059941	0.049745	0.040973	0.034667	0.024922	0.016618	0.011538	0.0088136	0.005307	0.0020452	0.0013303	-0.0022366	-0.0034209	-0.0068635	-0.0080835	-0.0079183	-0.0083031	-0.0092916	-0.010341	-0.010762	-0.011927	-0.0093266	-0.01141	-0.012318	-0.011878	-0.011057	-0.011223	-0.010339	-0.011755	-0.010662	-0.010698	-0.010239
0.016444	0.01999	0.025217	0.028217	0.035041	0.041985	0.047798	0.057264	0.063968	0.072495	0.078503	0.083187	0.085922	0.085234	0.082273	0.077766	0.070065	0.062257	0.05353	0.047177	0.038981	0.032296	0.025853	0.020055	0.015536	0.011425	0.010353	0.0061264	0.0053682	0.0018401	-4.2465e-05	0.00012263	-0.0017414	-0.0035781	-0.0046695	-0.0041383	-0.0049713	-0.0066372	-0.0069327	-0.0065398	-0.0078801	-0.006579	-0.0076118	-0.0080572	-0.007476	-0.007663	-0.0066674	-0.0077682	-0.0074837	-0.0069097
0.023735	0.029468	0.032875	0.041448	0.049784	0.058365	0.065027	0.073672	0.079935	0.086103	0.091651	0.093727	0.093772	0.089308	0.083835	0.077789	0.072069	0.064748	0.052396	0.046602	0.038319	0.030534	0.023527	0.017392	0.011764	0.0085216	0.0032422	0.0008856	-0.0031086	-0.0040198	-0.0041077	-0.0053107	-0.0058954	-0.0073097	-0.0084966	-0.0088557	-0.011581	-0.011368	-0.01073	-0.010068	-0.012362	-0.011729	-0.010844	-0.01103	-0.011168	-0.010217	-0.011289	-0.010269	-0.0096708	-0.0094228
0.017185	0.022871	0.026074	0.031025	0.036526	0.042405	0.049078	0.055105	0.059774	0.065256	0.067979	0.070251	0.070807	0.070489	0.067804	0.061911	0.058591	0.054447	0.046562	0.041892	0.036309	0.03161	0.026147	0.022825	0.017165	0.014671	0.0090884	0.0090505	0.005446	0.0021326	0.0013662	-0.0015546	-0.002464	-0.0022996	-0.0050629	-0.0041794	-0.0057035	-0.0069872	-0.0065663	-0.0059356	-0.0074598	-0.0070682	-0.0068968	-0.0081221	-0.0067244	-0.0084273	-0.0083039	-0.007557	-0.0084683	-0.0076357
0.026246	0.02889	0.035343	0.038054	0.04861	0.052487	0.058014	0.065154	0.07044	0.072982	0.076704	0.07763	0.077542	0.075939	0.070479	0.064945	0.062647	0.056603	0.0497	0.044226	0.036142	0.031732	0.024962	0.021923	0.01715	0.012724	0.0094849	0.0066004	0.0048769	0.0017753	-0.00055057	-0.00094712	-0.002199	-0.0038819	-0.0053167	-0.0052325	-0.0053499	-0.0059244	-0.0067481	-0.0068984	-0.0078684	-0.0083668	-0.0077024	-0.0090478	-0.0090544	-0.0085162	-0.0086263	-0.008458	-0.0075434	-0.0078154
0.016724	0.019006	0.02251	0.02792	0.0332	0.03646	0.041139	0.046421	0.048876	0.052306	0.055305	0.057046	0.056187	0.055587	0.053894	0.051702	0.048685	0.04556	0.041445	0.037356	0.032219	0.029457	0.025748	0.022705	0.019416	0.015291	0.015505	0.012063	0.011222	0.0095389	0.0071911	0.0046891	0.0037875	0.0036603	0.0025022	0.0016878	0.0016879	0.00091883	-0.00011091	-0.0011198	-0.0018975	-0.0019243	-0.0029336	-0.002279	-0.0028375	-0.0036626	-0.0031251	-0.003059	-0.0048873	-0.0036815
0.036512	0.040748	0.049078	0.055619	0.06	0.066663	0.072178	0.077228	0.077576	0.079636	0.078789	0.077016	0.075103	0.070639	0.066136	0.060564	0.056223	0.04933	0.044866	0.040146	0.033924	0.027657	0.024859	0.019286	0.015091	0.012519	0.011648	0.0078077	0.0055774	0.0016926	0.00071753	0.0008305	-0.00035272	-0.001848	-0.0031596	-0.0045423	-0.0043259	-0.004761	-0.0053347	-0.0045657	-0.0049544	-0.0058299	-0.0054512	-0.0049137	-0.0056637	-0.0053929	-0.0049623	-0.0057108	-0.0054149	-0.0052365
0.032644	0.038848	0.049174	0.057429	0.071318	0.086316	0.10612	0.13431	0.17533	0.21836	0.25351	0.26412	0.24876	0.21668	0.16989	0.12988	0.089255	0.051642	0.030263	0.012122	0.0073917	-0.0051875	-0.01386	-0.022395	-0.023878	-0.025801	-0.025923	-0.026798	-0.025955	-0.024612	-0.025377	-0.024106	-0.021758	-0.02238	-0.021008	-0.020416	-0.019077	-0.017586	-0.017844	-0.016488	-0.01586	-0.013837	-0.012753	-0.012685	-0.011441	-0.012328	-0.010554	-0.010361	-0.0084043	-0.0092272
0.033695	0.045545	0.054533	0.067752	0.080782	0.10008	0.1182	0.14834	0.1738	0.19565	0.20528	0.20534	0.18419	0.16528	0.13681	0.10033	0.070896	0.053427	0.023568	0.01232	0.00051193	-0.0071663	-0.012979	-0.020037	-0.022158	-0.024673	-0.024661	-0.03149	-0.027687	-0.028699	-0.028443	-0.028234	-0.028328	-0.026226	-0.025759	-0.025837	-0.023802	-0.023133	-0.023232	-0.02085	-0.021708	-0.020669	-0.019321	-0.019121	-0.017782	-0.018253	-0.017754	-0.015795	-0.016037	-0.014915
0.034836	0.044242	0.052471	0.062942	0.078523	0.090631	0.10738	0.12523	0.14346	0.16132	0.17276	0.17424	0.16282	0.1492	0.12366	0.10095	0.079442	0.056205	0.036902	0.020132	0.011262	0.0029763	-0.0073338	-0.013224	-0.016851	-0.019994	-0.021701	-0.022996	-0.023163	-0.022932	-0.023879	-0.022743	-0.023642	-0.022677	-0.021789	-0.020142	-0.019821	-0.02021	-0.019035	-0.018752	-0.017393	-0.017493	-0.016002	-0.014547	-0.015117	-0.013459	-0.014531	-0.012454	-0.012778	-0.011574
0.015638	0.020048	0.024555	0.03047	0.039831	0.049285	0.060285	0.069496	0.081059	0.090709	0.098705	0.10151	0.10224	0.094485	0.087011	0.075292	0.064564	0.054717	0.042948	0.034061	0.027274	0.020604	0.013577	0.0080165	0.0070065	0.0035625	0.0011907	-0.0010862	-0.0057961	-0.0048688	-0.0061869	-0.0072983	-0.0081484	-0.009544	-0.0082794	-0.0095126	-0.0097672	-0.0090842	-0.0096984	-0.0094202	-0.0095962	-0.0084876	-0.0085634	-0.0078457	-0.0079122	-0.0083652	-0.0082029	-0.0080775	-0.0086036	-0.0076962
0.017289	0.020977	0.026595	0.031109	0.03811	0.044687	0.053285	0.059847	0.067997	0.076212	0.081112	0.084058	0.083868	0.079865	0.075473	0.068697	0.060859	0.052543	0.045922	0.035565	0.030598	0.021635	0.018958	0.01431	0.009826	0.0060745	0.0057311	0.003519	-0.00041345	-0.0012547	-0.002333	-0.0038768	-0.0038301	-0.0055286	-0.006996	-0.0070685	-0.006721	-0.0070099	-0.0070427	-0.0061282	-0.0068373	-0.0067541	-0.0080366	-0.0071397	-0.007925	-0.0074859	-0.0076225	-0.0069449	-0.0069834	-0.0061973
0.021144	0.025707	0.030542	0.036397	0.044445	0.051507	0.059504	0.068336	0.075757	0.082764	0.087432	0.089376	0.088526	0.083411	0.078098	0.07385	0.060014	0.052876	0.042399	0.036863	0.029447	0.021455	0.015994	0.011638	0.010033	0.0024665	-1.0661e-05	-0.0012813	-0.0023793	-0.0071795	-0.0068416	-0.0091379	-0.0075559	-0.0075666	-0.0092935	-0.010058	-0.0091707	-0.011698	-0.010169	-0.010082	-0.010319	-0.010457	-0.011237	-0.009522	-0.0097887	-0.010383	-0.009433	-0.0085901	-0.0088102	-0.0087536
0.016224	0.020149	0.024736	0.029144	0.037678	0.043044	0.049759	0.055351	0.060207	0.064502	0.067554	0.068667	0.066936	0.063759	0.059074	0.054592	0.051744	0.044592	0.039483	0.032919	0.028281	0.023512	0.020049	0.013868	0.012312	0.0078243	0.004739	0.0037452	0.0024049	0.00085463	-0.00070387	-0.0029234	-0.0021563	-0.0039502	-0.0057463	-0.0051196	-0.0049776	-0.0043067	-0.0057738	-0.0068695	-0.0067474	-0.0055521	-0.0055655	-0.0057863	-0.0059977	-0.0058983	-0.0056898	-0.0059731	-0.0056971	-0.006183
0.027447	0.033927	0.039372	0.046185	0.052469	0.060649	0.066738	0.070879	0.075965	0.079638	0.082266	0.082829	0.077581	0.075914	0.071009	0.063572	0.057999	0.04931	0.042139	0.036271	0.030513	0.021765	0.014654	0.011887	0.0084486	0.0050243	0.00084235	0.0015637	-0.0028958	-0.00406	-0.0061334	-0.0078006	-0.0079104	-0.00668	-0.0090906	-0.0097725	-0.0084061	-0.0086699	-0.0098088	-0.0096899	-0.0097301	-0.0089919	-0.0094239	-0.010767	-0.0091555	-0.0095889	-0.0089938	-0.009834	-0.0080264	-0.0079885
0.018854	0.021997	0.026307	0.031527	0.037173	0.041477	0.04599	0.05087	0.053229	0.056606	0.058667	0.058994	0.058385	0.056648	0.054097	0.051149	0.045885	0.04093	0.036052	0.032714	0.028308	0.024789	0.019809	0.015593	0.015682	0.01186	0.0095606	0.0069453	0.0058289	0.0047361	0.0041202	0.0030474	0.00056677	0.00062143	0.00092018	-0.0016864	-0.0021268	-0.0021289	-0.0027607	-0.0024975	-0.0026717	-0.0034773	-0.0035619	-0.0040627	-0.004148	-0.0034516	-0.0038209	-0.0037443	-0.0044213	-0.0039184
0.030879	0.037501	0.045256	0.049084	0.056029	0.061462	0.066156	0.072412	0.074839	0.07518	0.077453	0.075761	0.074603	0.06899	0.065199	0.061243	0.055091	0.047849	0.043286	0.035852	0.029207	0.025034	0.01944	0.014549	0.010984	0.010452	0.0062756	0.003867	0.0015019	-0.00042403	-0.00046051	-0.0018691	-0.0033082	-0.0049801	-0.0044367	-0.0051459	-0.0058449	-0.005826	-0.0067897	-0.0059812	-0.0074998	-0.0072411	-0.0080859	-0.0068158	-0.0073322	-0.0064889	-0.0070789	-0.0062715	-0.0070559	-0.0058581
0.034351	0.041882	0.048176	0.058589	0.075899	0.097674	0.12401	0.16249	0.21484	0.25502	0.26505	0.23864	0.19863	0.14471	0.10789	0.062974	0.044009	0.021907	0.0063177	-0.0040226	-0.015379	-0.018538	-0.020283	-0.020118	-0.024718	-0.025441	-0.024052	-0.022933	-0.023843	-0.021531	-0.021796	-0.020376	-0.020326	-0.018982	-0.017251	-0.017525	-0.016176	-0.015502	-0.014927	-0.014448	-0.013395	-0.011741	-0.011727	-0.011196	-0.010276	-0.0094017	-0.0091533	-0.0086111	-0.0075889	-0.0073727
0.03439	0.038713	0.050185	0.062628	0.07793	0.093971	0.11451	0.14378	0.17684	0.20878	0.22313	0.20543	0.1733	0.13319	0.1005	0.071327	0.046791	0.023604	0.0082888	-0.0011657	-0.012977	-0.017218	-0.022028	-0.02552	-0.02796	-0.026938	-0.026628	-0.027357	-0.028564	-0.026591	-0.025396	-0.024236	-0.024647	-0.022836	-0.02227	-0.022381	-0.02109	-0.019853	-0.019313	-0.019404	-0.018653	-0.017201	-0.016861	-0.016565	-0.015506	-0.015462	-0.014648	-0.014073	-0.01319	-0.012885
0.037921	0.045824	0.055274	0.069973	0.085267	0.10296	0.12529	0.14356	0.15988	0.1702	0.1694	0.15961	0.14137	0.11717	0.09026	0.065576	0.038358	0.02627	0.01277	-0.0017822	-0.0030774	-0.014434	-0.012788	-0.019065	-0.020575	-0.021377	-0.021493	-0.023506	-0.023926	-0.021355	-0.021789	-0.021503	-0.020854	-0.02026	-0.019948	-0.017844	-0.0183	-0.016852	-0.016461	-0.015612	-0.015271	-0.014368	-0.013965	-0.013383	-0.012487	-0.011908	-0.011128	-0.010114	-0.009978	-0.0096638
0.023528	0.030345	0.038895	0.04627	0.055189	0.069902	0.081742	0.097077	0.10977	0.12058	0.12502	0.12245	0.1147	0.10149	0.081578	0.069861	0.051856	0.042314	0.030066	0.021924	0.01201	0.0031186	-0.0014071	-0.0025747	-0.0076406	-0.0016493	-0.0091546	-0.0099004	-0.010057	-0.01214	-0.012773	-0.014966	-0.014949	-0.014376	-0.015292	-0.014622	-0.014842	-0.013367	-0.013901	-0.013506	-0.013247	-0.012609	-0.011876	-0.01191	-0.011697	-0.010435	-0.01084	-0.0099849	-0.0096109	-0.0098989
0.022354	0.026494	0.033001	0.040631	0.049447	0.060073	0.069023	0.081128	0.089763	0.097	0.10124	0.099603	0.093879	0.084958	0.075092	0.063171	0.050885	0.041854	0.030613	0.023373	0.016023	0.012622	0.0041172	0.0036668	-0.0010973	-0.0044335	-0.0061128	-0.0064263	-0.0078701	-0.0093732	-0.010947	-0.010897	-0.010372	-0.01179	-0.010622	-0.010801	-0.010493	-0.0104	-0.010844	-0.010709	-0.009959	-0.010244	-0.0094989	-0.009034	-0.0089729	-0.0084489	-0.0088011	-0.0083284	-0.0077114	-0.0076198
0.020558	0.024884	0.031591	0.037659	0.044585	0.053279	0.06159	0.070027	0.078328	0.083793	0.086898	0.086138	0.083974	0.075933	0.069465	0.062361	0.052483	0.042017	0.036352	0.025103	0.02115	0.013557	0.0089092	0.0071312	0.00092039	-0.00054716	-0.0013781	-0.0049474	-0.0054491	-0.0084042	-0.0082461	-0.0090116	-0.0085764	-0.010304	-0.0097465	-0.010194	-0.010595	-0.0092204	-0.010266	-0.0096376	-0.0099867	-0.010002	-0.0099943	-0.0098714	-0.008862	-0.0089907	-0.0093154	-0.0084553	-0.0083929	-0.0080149
0.029023	0.036632	0.043929	0.052327	0.060796	0.07071	0.078412	0.085163	0.089939	0.092159	0.092274	0.088549	0.08357	0.075559	0.06545	0.056074	0.048594	0.038438	0.02744	0.022375	0.011373	0.0061663	0.0030643	0.00043947	-0.0020606	-0.0053683	-0.0074221	-0.0082184	-0.010386	-0.011128	-0.011306	-0.011865	-0.011461	-0.012971	-0.012076	-0.012659	-0.013396	-0.013095	-0.012918	-0.011599	-0.011691	-0.010718	-0.011078	-0.011005	-0.0055196	-0.0062498	-0.0060692	-0.0058082	-0.0058395	-0.005225
0.02064	0.024356	0.029211	0.036854	0.042719	0.049023	0.053862	0.059609	0.063541	0.066111	0.066243	0.065524	0.063431	0.058435	0.052178	0.047257	0.041163	0.036662	0.02975	0.024742	0.019421	0.01662	0.011511	0.010133	0.0059831	0.0048432	0.0014803	0.00082411	-0.0014056	-0.0019406	-0.0029837	-0.0034244	-0.00436	-0.0044672	-0.0052965	-0.0057534	-0.0057856	-0.0058661	-0.0066106	-0.006173	-0.0057329	-0.0065762	-0.0061567	-0.0059338	-0.0059105	-0.0055669	-0.0064165	-0.0057993	-0.0059978	-0.0049557
0.01367	0.016951	0.021367	0.02483	0.029611	0.032972	0.039775	0.043529	0.047208	0.049687	0.051339	0.051307	0.050637	0.047887	0.045563	0.040695	0.03749	0.03222	0.030049	0.026594	0.022547	0.01782	0.016911	0.013813	0.011958	0.010052	0.0066502	0.0051076	0.0027137	0.0032653	0.0018272	0.0014042	0.00033885	0.00038403	-0.0012141	-0.0010647	-0.0016779	-0.0017329	-0.0023399	-0.001819	-0.0026204	-0.0022517	-0.0033937	-0.0033837	-0.0033074	-0.0032911	-0.0030065	-0.0032985	-0.0034311	-0.0028162
0.03451	0.043724	0.050236	0.058374	0.065541	0.07054	0.074725	0.077776	0.077589	0.075165	0.073752	0.070589	0.066311	0.06106	0.055863	0.047471	0.043679	0.034996	0.029315	0.024003	0.018188	0.013691	0.009438	0.0088971	0.0038794	0.0016576	0.00038999	-0.0021204	-0.0027052	-0.004102	-0.0052238	-0.0066123	-0.0075751	-0.0076285	-0.0065331	-0.0066983	-0.0075734	-0.0082657	-0.007581	-0.0081866	-0.0078608	-0.0080969	-0.0069272	-0.0071706	-0.0064059	-0.0064888	-0.0069151	-0.0063479	-0.0059591	-0.0059345
