# Supplementary material for: Observation of continuum Landau modes in non-Hermitian electric circuits
Source: Nat Commun. 2024 Feb 27;15:1798. doi: 10.1038/s41467-024-46122-0 (PMC10899205; doi:10.1038/s41467-024-46122-0)
Supplement: Supplementary file 3 — Source Data [file 41467_2024_46122_MOESM3_ESM.zip › data/fig4b.csv]

real of spectrum	imag of spectrum
-2.25E-08	-2.57E-08
7.95E-09	-2.81E-08
-5.57E-08	-2.86E-08
-1.11E-08	-3.11E-08
-3.69E-08	-3.12E-08
-7.10E-08	-3.15E-08
5.27E-11	-3.27E-08
-4.81E-08	-3.63E-08
2.21E-08	-3.69E-08
-2.16E-08	-3.96E-08
