# Supplementary material for: Observation of continuum Landau modes in non-Hermitian electric circuits
Source: Nat Commun. 2024 Feb 27;15:1798. doi: 10.1038/s41467-024-46122-0 (PMC10899205; doi:10.1038/s41467-024-46122-0)
Supplement: Supplementary file 3 — Source Data [file 41467_2024_46122_MOESM3_ESM.zip › data/fig4c.csv]

site	Frequency	Voltage
1	30000	0.04779
2	30000	0.045191
3	30000	0.066804
4	30000	0.059767
5	30000	0.06397
6	30000	0.070032
7	30000	0.074916
8	30000	0.075141
9	30000	0.084247
10	30000	0.097267
1	39592	0.041925
2	39592	0.047321
3	39592	0.05529
4	39592	0.04549
5	39592	0.067631
6	39592	0.057988
7	39592	0.076298
8	39592	0.054226
9	39592	0.065882
10	39592	0.13546
1	49184	0.079243
2	49184	0.070007
3	49184	0.094764
4	49184	0.089016
5	49184	0.10763
6	49184	0.12176
7	49184	0.12741
8	49184	0.12531
9	49184	0.15001
10	49184	0.18202
1	58776	0.080913
2	58776	0.097295
3	58776	0.12655
4	58776	0.12691
5	58776	0.15521
6	58776	0.16024
7	58776	0.17661
8	58776	0.17066
9	58776	0.2159
10	58776	0.26698
1	68367	0.11088
2	68367	0.11995
3	68367	0.18011
4	68367	0.15514
5	68367	0.1863
6	68367	0.20859
7	68367	0.25449
8	68367	0.25291
9	68367	0.27496
10	68367	0.3209
1	77959	0.11451
2	77959	0.1467
3	77959	0.2044
4	77959	0.20439
5	77959	0.26084
6	77959	0.25547
7	77959	0.3084
8	77959	0.31003
9	77959	0.32803
10	77959	0.33754
1	87551	0.13755
2	87551	0.15665
3	87551	0.2414
4	87551	0.25878
5	87551	0.29404
6	87551	0.31016
7	87551	0.34746
8	87551	0.35286
9	87551	0.34936
10	87551	0.33277
1	97143	0.16301
2	97143	0.21786
3	97143	0.27727
4	97143	0.27925
5	97143	0.33792
6	97143	0.32476
7	97143	0.36921
8	97143	0.36543
9	97143	0.33721
10	97143	0.30432
1	1.07E+05	0.19724
2	1.07E+05	0.23573
3	1.07E+05	0.30117
4	1.07E+05	0.33062
5	1.07E+05	0.3693
6	1.07E+05	0.36401
7	1.07E+05	0.37439
8	1.07E+05	0.36216
9	1.07E+05	0.32583
10	1.07E+05	0.27278
1	1.16E+05	0.21711
2	1.16E+05	0.25836
3	1.16E+05	0.33604
4	1.16E+05	0.34736
5	1.16E+05	0.38338
6	1.16E+05	0.37595
7	1.16E+05	0.36907
8	1.16E+05	0.34068
9	1.16E+05	0.2892
10	1.16E+05	0.23845
1	1.26E+05	0.25234
2	1.26E+05	0.29577
3	1.26E+05	0.3492
4	1.26E+05	0.37595
5	1.26E+05	0.39036
6	1.26E+05	0.37526
7	1.26E+05	0.34731
8	1.26E+05	0.32276
9	1.26E+05	0.28608
10	1.26E+05	0.21738
1	1.36E+05	0.26006
2	1.36E+05	0.29751
3	1.36E+05	0.36669
4	1.36E+05	0.38713
5	1.36E+05	0.38915
6	1.36E+05	0.37725
7	1.36E+05	0.32194
8	1.36E+05	0.29416
9	1.36E+05	0.25067
10	1.36E+05	0.21442
1	1.45E+05	0.25874
2	1.45E+05	0.32616
3	1.45E+05	0.39343
4	1.45E+05	0.39433
5	1.45E+05	0.38177
6	1.45E+05	0.34804
7	1.45E+05	0.32523
8	1.45E+05	0.26365
9	1.45E+05	0.2289
10	1.45E+05	0.19286
1	1.55E+05	0.29537
2	1.55E+05	0.34907
3	1.55E+05	0.40043
4	1.55E+05	0.39856
5	1.55E+05	0.38179
6	1.55E+05	0.3486
7	1.55E+05	0.30223
8	1.55E+05	0.23583
9	1.55E+05	0.19888
10	1.55E+05	0.15889
1	1.64E+05	0.28446
2	1.64E+05	0.35154
3	1.64E+05	0.40441
4	1.64E+05	0.39728
5	1.64E+05	0.36048
6	1.64E+05	0.33886
7	1.64E+05	0.27498
8	1.64E+05	0.22254
9	1.64E+05	0.18617
10	1.64E+05	0.14357
1	1.74E+05	0.31753
2	1.74E+05	0.35734
3	1.74E+05	0.40832
4	1.74E+05	0.39754
5	1.74E+05	0.35257
6	1.74E+05	0.29424
7	1.74E+05	0.24641
8	1.74E+05	0.229
9	1.74E+05	0.16451
10	1.74E+05	0.12107
1	1.83E+05	0.31943
2	1.83E+05	0.3628
3	1.83E+05	0.40839
4	1.83E+05	0.39015
5	1.83E+05	0.33765
6	1.83E+05	0.28315
7	1.83E+05	0.22232
8	1.83E+05	0.22161
9	1.83E+05	0.17007
10	1.83E+05	0.12581
1	1.93E+05	0.32882
2	1.93E+05	0.37411
3	1.93E+05	0.3988
4	1.93E+05	0.38098
5	1.93E+05	0.32746
6	1.93E+05	0.26331
7	1.93E+05	0.19374
8	1.93E+05	0.16509
9	1.93E+05	0.11782
10	1.93E+05	0.075877
1	2.03E+05	0.33492
2	2.03E+05	0.38404
3	2.03E+05	0.39416
4	2.03E+05	0.3695
5	2.03E+05	0.31365
6	2.03E+05	0.25407
7	2.03E+05	0.20685
8	2.03E+05	0.15255
9	2.03E+05	0.11936
10	2.03E+05	0.085717
1	2.12E+05	0.2825
2	2.12E+05	0.3887
3	2.12E+05	0.40304
4	2.12E+05	0.35053
5	2.12E+05	0.27878
6	2.12E+05	0.25011
7	2.12E+05	0.18257
8	2.12E+05	0.15867
9	2.12E+05	0.11889
10	2.12E+05	0.11451
1	2.22E+05	0.36965
2	2.22E+05	0.39027
3	2.22E+05	0.38947
4	2.22E+05	0.34182
5	2.22E+05	0.28385
6	2.22E+05	0.18339
7	2.22E+05	0.15723
8	2.22E+05	0.10458
9	2.22E+05	0.10339
10	2.22E+05	0.057639
1	2.31E+05	0.3729
2	2.31E+05	0.39148
3	2.31E+05	0.38239
4	2.31E+05	0.33343
5	2.31E+05	0.24978
6	2.31E+05	0.18172
7	2.31E+05	0.13702
8	2.31E+05	0.10079
9	2.31E+05	0.074441
10	2.31E+05	0.059511
1	2.41E+05	0.37616
2	2.41E+05	0.38953
3	2.41E+05	0.37792
4	2.41E+05	0.33223
5	2.41E+05	0.23527
6	2.41E+05	0.16285
7	2.41E+05	0.14411
8	2.41E+05	0.084051
9	2.41E+05	0.066382
10	2.41E+05	0.035543
1	2.51E+05	0.38544
2	2.51E+05	0.39022
3	2.51E+05	0.36474
4	2.51E+05	0.30546
5	2.51E+05	0.23649
6	2.51E+05	0.14635
7	2.51E+05	0.095704
8	2.51E+05	0.083602
9	2.51E+05	0.045754
10	2.51E+05	0.037542
1	2.60E+05	0.39113
2	2.60E+05	0.38462
3	2.60E+05	0.36761
4	2.60E+05	0.29639
5	2.60E+05	0.21787
6	2.60E+05	0.15321
7	2.60E+05	0.089729
8	2.60E+05	0.08678
9	2.60E+05	0.031365
10	2.60E+05	0.03495
1	2.70E+05	0.40916
2	2.70E+05	0.38792
3	2.70E+05	0.34947
4	2.70E+05	0.29952
5	2.70E+05	0.21455
6	2.70E+05	0.15489
7	2.70E+05	0.13325
8	2.70E+05	0.10859
9	2.70E+05	0.071005
10	2.70E+05	0.049763
1	2.79E+05	0.41194
2	2.79E+05	0.3864
3	2.79E+05	0.31656
4	2.79E+05	0.2371
5	2.79E+05	0.14576
6	2.79E+05	0.12284
7	2.79E+05	0.091743
8	2.79E+05	0.050924
9	2.79E+05	0.021523
10	2.79E+05	0.031502
1	2.89E+05	0.41553
2	2.89E+05	0.38283
3	2.89E+05	0.32105
4	2.89E+05	0.24829
5	2.89E+05	0.13134
6	2.89E+05	0.13131
7	2.89E+05	0.064407
8	2.89E+05	0.030855
9	2.89E+05	0.035847
10	2.89E+05	0.012826
1	2.99E+05	0.42037
2	2.99E+05	0.38022
3	2.99E+05	0.30098
4	2.99E+05	0.21918
5	2.99E+05	0.14694
6	2.99E+05	0.089579
7	2.99E+05	0.079734
8	2.99E+05	0.039639
9	2.99E+05	0.018965
10	2.99E+05	0.018361
1	3.08E+05	0.41857
2	3.08E+05	0.38154
3	3.08E+05	0.30043
4	3.08E+05	0.20436
5	3.08E+05	0.12571
6	3.08E+05	0.090993
7	3.08E+05	0.054577
8	3.08E+05	0.022364
9	3.08E+05	0.036385
10	3.08E+05	0.0276
1	3.18E+05	0.41778
2	3.18E+05	0.37757
3	3.18E+05	0.28383
4	3.18E+05	0.20309
5	3.18E+05	0.12151
6	3.18E+05	0.073213
7	3.18E+05	0.044285
8	3.18E+05	0.027561
9	3.18E+05	0.020399
10	3.18E+05	0.0041926
1	3.27E+05	0.43279
2	3.27E+05	0.36245
3	3.27E+05	0.26479
4	3.27E+05	0.20642
5	3.27E+05	0.10269
6	3.27E+05	0.059494
7	3.27E+05	0.052263
8	3.27E+05	0.029595
9	3.27E+05	0.011576
10	3.27E+05	0.014152
1	3.37E+05	0.44557
2	3.37E+05	0.37239
3	3.37E+05	0.28491
4	3.37E+05	0.18768
5	3.37E+05	0.098711
6	3.37E+05	0.063767
7	3.37E+05	0.017491
8	3.37E+05	0.030298
9	3.37E+05	0.026118
10	3.37E+05	0.0010222
1	3.47E+05	0.44773
2	3.47E+05	0.36661
3	3.47E+05	0.25977
4	3.47E+05	0.19442
5	3.47E+05	0.080508
6	3.47E+05	0.040952
7	3.47E+05	0.043106
8	3.47E+05	0.020193
9	3.47E+05	0.024011
10	3.47E+05	0.010208
1	3.56E+05	0.45712
2	3.56E+05	0.3517
3	3.56E+05	0.28996
4	3.56E+05	0.22293
5	3.56E+05	0.14686
6	3.56E+05	0.044472
7	3.56E+05	0.014925
8	3.56E+05	0.015441
9	3.56E+05	0.013786
10	3.56E+05	0.021131
1	3.66E+05	0.45968
2	3.66E+05	0.36479
3	3.66E+05	0.23973
4	3.66E+05	0.16835
5	3.66E+05	0.059481
6	3.66E+05	0.056238
7	3.66E+05	0.031699
8	3.66E+05	0.029522
9	3.66E+05	0.016443
10	3.66E+05	0.010751
1	3.75E+05	0.45767
2	3.75E+05	0.36426
3	3.75E+05	0.25748
4	3.75E+05	0.13357
5	3.75E+05	0.10811
6	3.75E+05	0.075213
7	3.75E+05	0.062246
8	3.75E+05	0.039431
9	3.75E+05	0.020674
10	3.75E+05	0.021654
1	3.85E+05	0.46707
2	3.85E+05	0.35823
3	3.85E+05	0.25842
4	3.85E+05	0.12144
5	3.85E+05	0.09364
6	3.85E+05	0.040513
7	3.85E+05	0.0049247
8	3.85E+05	0.0075461
9	3.85E+05	0.001696
10	3.85E+05	0.004976
1	3.94E+05	0.47006
2	3.94E+05	0.35566
3	3.94E+05	0.20985
4	3.94E+05	0.14093
5	3.94E+05	0.069782
6	3.94E+05	0.029203
7	3.94E+05	0.025457
8	3.94E+05	0.010567
9	3.94E+05	-0.00076384
10	3.94E+05	0.0071892
1	4.04E+05	0.47476
2	4.04E+05	0.35527
3	4.04E+05	0.24156
4	4.04E+05	0.12202
5	4.04E+05	0.072039
6	4.04E+05	0.038483
7	4.04E+05	0.014812
8	4.04E+05	0.017716
9	4.04E+05	0.009187
10	4.04E+05	-0.0033783
1	4.14E+05	0.47425
2	4.14E+05	0.35644
3	4.14E+05	0.22045
4	4.14E+05	0.13389
5	4.14E+05	0.05637
6	4.14E+05	0.038665
7	4.14E+05	0.015836
8	4.14E+05	0.0059474
9	4.14E+05	0.016297
10	4.14E+05	0.010889
1	4.23E+05	0.48278
2	4.23E+05	0.33057
3	4.23E+05	0.19507
4	4.23E+05	0.11468
5	4.23E+05	0.034006
6	4.23E+05	0.040642
7	4.23E+05	0.015066
8	4.23E+05	0.012096
9	4.23E+05	0.013554
10	4.23E+05	0.010917
1	4.33E+05	0.48464
2	4.33E+05	0.34471
3	4.33E+05	0.22301
4	4.33E+05	0.11457
5	4.33E+05	0.035215
6	4.33E+05	0.04543
7	4.33E+05	0.019205
8	4.33E+05	0.0030062
9	4.33E+05	0.0039351
10	4.33E+05	0.0018156
1	4.42E+05	0.48984
2	4.42E+05	0.34215
3	4.42E+05	0.18245
4	4.42E+05	0.084962
5	4.42E+05	0.024173
6	4.42E+05	0.01074
7	4.42E+05	0.010099
8	4.42E+05	0.0044401
9	4.42E+05	0.0022217
10	4.42E+05	0.0028606
1	4.52E+05	0.48931
2	4.52E+05	0.32659
3	4.52E+05	0.21734
4	4.52E+05	0.10945
5	4.52E+05	0.045334
6	4.52E+05	0.025884
7	4.52E+05	0.0069402
8	4.52E+05	0.007586
9	4.52E+05	0.0072009
10	4.52E+05	0.0053893
1	4.62E+05	0.49435
2	4.62E+05	0.31783
3	4.62E+05	0.20771
4	4.62E+05	0.12556
5	4.62E+05	0.062055
6	4.62E+05	0.049812
7	4.62E+05	0.02752
8	4.62E+05	0.023861
9	4.62E+05	0.019876
10	4.62E+05	0.0098779
1	4.71E+05	0.49703
2	4.71E+05	0.33763
3	4.71E+05	0.16853
4	4.71E+05	0.10565
5	4.71E+05	0.037456
6	4.71E+05	0.029649
7	4.71E+05	0.0090422
8	4.71E+05	0.0077942
9	4.71E+05	0.0052067
10	4.71E+05	0.0026764
1	4.81E+05	0.49283
2	4.81E+05	0.3415
3	4.81E+05	0.19122
4	4.81E+05	0.08994
5	4.81E+05	0.042156
6	4.81E+05	0.017235
7	4.81E+05	0.010783
8	4.81E+05	0.012321
9	4.81E+05	-0.0050974
10	4.81E+05	-0.0024938
1	4.90E+05	0.50084
2	4.90E+05	0.32918
3	4.90E+05	0.17666
4	4.90E+05	0.10168
5	4.90E+05	0.022018
6	4.90E+05	0.0089705
7	4.90E+05	0.0021029
8	4.90E+05	0.00665
9	4.90E+05	0.0027128
10	4.90E+05	-0.0032553
1	5.00E+05	0.49411
2	5.00E+05	0.33525
3	5.00E+05	0.17663
4	5.00E+05	0.081504
5	5.00E+05	0.024063
6	5.00E+05	0.011739
7	5.00E+05	0.012034
8	5.00E+05	0.00063758
9	5.00E+05	0.00050364
10	5.00E+05	0.0074585
