# Supplementary material for: Observation of continuum Landau modes in non-Hermitian electric circuits
Source: Nat Commun. 2024 Feb 27;15:1798. doi: 10.1038/s41467-024-46122-0 (PMC10899205; doi:10.1038/s41467-024-46122-0)
Supplement: Supplementary file 3 — Source Data [file 41467_2024_46122_MOESM3_ESM.zip › data/fig4e.csv]

real of spectrum	imag of spectrum
-6.04E-08	-3.42E-08
-3.90E-08	-4.65E-08
-4.90E-08	-5.73E-08
-4.05E-08	-6.44E-08
-5.68E-08	-7.17E-08
-4.50E-08	-8.29E-08
-4.21E-08	-9.11E-08
-5.18E-08	-9.76E-08
-5.72E-08	-1.08E-07
-6.10E-08	-1.25E-07
