# Supplementary material for: Observation of continuum Landau modes in non-Hermitian electric circuits
Source: Nat Commun. 2024 Feb 27;15:1798. doi: 10.1038/s41467-024-46122-0 (PMC10899205; doi:10.1038/s41467-024-46122-0)
Supplement: Supplementary file 3 — Source Data [file 41467_2024_46122_MOESM3_ESM.zip › data/fig4f.csv]

site	Frequency	Voltage
1	30000	0.021671
2	30000	0.022322
3	30000	0.022971
4	30000	0.023673
5	30000	0.02308
6	30000	0.023862
7	30000	0.02268
8	30000	0.024595
9	30000	0.024004
10	30000	0.025204
1	39592	0.023562
2	39592	0.024678
3	39592	0.026634
4	39592	0.026776
5	39592	0.026682
6	39592	0.028616
7	39592	0.026351
8	39592	0.029502
9	39592	0.028152
10	39592	0.030376
1	49184	0.026053
2	49184	0.027646
3	49184	0.031451
4	49184	0.030325
5	49184	0.031614
6	49184	0.034266
7	49184	0.031487
8	49184	0.036153
9	49184	0.033226
10	49184	0.037065
1	58776	0.030078
2	58776	0.032844
3	58776	0.038546
4	58776	0.035419
5	58776	0.037572
6	58776	0.04165
7	58776	0.037378
8	58776	0.043703
9	58776	0.040055
10	58776	0.044465
1	68367	0.033323
2	68367	0.03801
3	68367	0.045721
4	68367	0.039867
5	68367	0.044795
6	68367	0.050141
7	68367	0.043521
8	68367	0.051469
9	68367	0.047077
10	68367	0.052224
1	77959	0.03815
2	77959	0.044904
3	77959	0.054288
4	77959	0.046831
5	77959	0.050016
6	77959	0.058828
7	77959	0.051481
8	77959	0.058588
9	77959	0.055156
10	77959	0.060038
1	87551	0.043832
2	87551	0.05341
3	87551	0.06166
4	87551	0.056175
5	87551	0.05923
6	87551	0.066639
7	87551	0.0623
8	87551	0.065878
9	87551	0.063493
10	87551	0.067856
1	97143	0.050805
2	97143	0.060669
3	97143	0.070747
4	97143	0.066311
5	97143	0.067693
6	97143	0.075977
7	97143	0.072061
8	97143	0.073226
9	97143	0.071051
10	97143	0.075214
1	1.07E+05	0.062574
2	1.07E+05	0.067964
3	1.07E+05	0.078547
4	1.07E+05	0.078436
5	1.07E+05	0.076163
6	1.07E+05	0.083493
7	1.07E+05	0.081223
8	1.07E+05	0.080596
9	1.07E+05	0.080459
10	1.07E+05	0.082486
1	1.16E+05	0.076699
2	1.16E+05	0.077612
3	1.16E+05	0.084404
4	1.16E+05	0.090582
5	1.16E+05	0.088248
6	1.16E+05	0.093101
7	1.16E+05	0.08938
8	1.16E+05	0.089047
9	1.16E+05	0.088904
10	1.16E+05	0.089732
1	1.26E+05	0.093063
2	1.26E+05	0.087301
3	1.26E+05	0.095277
4	1.26E+05	0.10093
5	1.26E+05	0.099398
6	1.26E+05	0.10356
7	1.26E+05	0.098421
8	1.26E+05	0.096874
9	1.26E+05	0.095582
10	1.26E+05	0.096027
1	1.36E+05	0.11128
2	1.36E+05	0.10089
3	1.36E+05	0.10434
4	1.36E+05	0.11053
5	1.36E+05	0.11051
6	1.36E+05	0.11247
7	1.36E+05	0.10787
8	1.36E+05	0.10375
9	1.36E+05	0.10252
10	1.36E+05	0.1024
1	1.45E+05	0.13306
2	1.45E+05	0.11904
3	1.45E+05	0.11623
4	1.45E+05	0.11927
5	1.45E+05	0.11855
6	1.45E+05	0.12309
7	1.45E+05	0.11605
8	1.45E+05	0.11158
9	1.45E+05	0.10926
10	1.45E+05	0.10745
1	1.55E+05	0.1596
2	1.55E+05	0.13751
3	1.55E+05	0.12826
4	1.55E+05	0.1277
5	1.55E+05	0.12545
6	1.55E+05	0.13041
7	1.55E+05	0.12487
8	1.55E+05	0.11846
9	1.55E+05	0.11541
10	1.55E+05	0.11283
1	1.64E+05	0.18599
2	1.64E+05	0.1606
3	1.64E+05	0.14433
4	1.64E+05	0.13714
5	1.64E+05	0.13339
6	1.64E+05	0.13667
7	1.64E+05	0.13145
8	1.64E+05	0.12582
9	1.64E+05	0.12129
10	1.64E+05	0.11721
1	1.74E+05	0.21479
2	1.74E+05	0.18209
3	1.74E+05	0.16371
4	1.74E+05	0.14747
5	1.74E+05	0.13988
6	1.74E+05	0.14269
7	1.74E+05	0.13692
8	1.74E+05	0.13173
9	1.74E+05	0.12703
10	1.74E+05	0.12179
1	1.83E+05	0.24274
2	1.83E+05	0.21115
3	1.83E+05	0.1828
4	1.83E+05	0.1603
5	1.83E+05	0.14585
6	1.83E+05	0.14758
7	1.83E+05	0.14325
8	1.83E+05	0.137
9	1.83E+05	0.13161
10	1.83E+05	0.12611
1	1.93E+05	0.27358
2	1.93E+05	0.23779
3	1.93E+05	0.20492
4	1.93E+05	0.17524
5	1.93E+05	0.15447
6	1.93E+05	0.1516
7	1.93E+05	0.14598
8	1.93E+05	0.14085
9	1.93E+05	0.13592
10	1.93E+05	0.12963
1	2.03E+05	0.30145
2	2.03E+05	0.26448
3	2.03E+05	0.22566
4	2.03E+05	0.19074
5	2.03E+05	0.16444
6	2.03E+05	0.15666
7	2.03E+05	0.15033
8	2.03E+05	0.14354
9	2.03E+05	0.13916
10	2.03E+05	0.13335
1	2.12E+05	0.32884
2	2.12E+05	0.28889
3	2.12E+05	0.25011
4	2.12E+05	0.2075
5	2.12E+05	0.17438
6	2.12E+05	0.16264
7	2.12E+05	0.15282
8	2.12E+05	0.14647
9	2.12E+05	0.1421
10	2.12E+05	0.13598
1	2.22E+05	0.35201
2	2.22E+05	0.31223
3	2.22E+05	0.27271
4	2.22E+05	0.22611
5	2.22E+05	0.18365
6	2.22E+05	0.16921
7	2.22E+05	0.15548
8	2.22E+05	0.14892
9	2.22E+05	0.14451
10	2.22E+05	0.13827
1	2.31E+05	0.37166
2	2.31E+05	0.33379
3	2.31E+05	0.29202
4	2.31E+05	0.2411
5	2.31E+05	0.19775
6	2.31E+05	0.1755
7	2.31E+05	0.15888
8	2.31E+05	0.15127
9	2.31E+05	0.14566
10	2.31E+05	0.13998
1	2.41E+05	0.38836
2	2.41E+05	0.35186
3	2.41E+05	0.30871
4	2.41E+05	0.25944
5	2.41E+05	0.20858
6	2.41E+05	0.18398
7	2.41E+05	0.16323
8	2.41E+05	0.15348
9	2.41E+05	0.14774
10	2.41E+05	0.14128
1	2.51E+05	0.40056
2	2.51E+05	0.36568
3	2.51E+05	0.32492
4	2.51E+05	0.27293
5	2.51E+05	0.22087
6	2.51E+05	0.1912
7	2.51E+05	0.1679
8	2.51E+05	0.15576
9	2.51E+05	0.1488
10	2.51E+05	0.14201
1	2.60E+05	0.40847
2	2.60E+05	0.37605
3	2.60E+05	0.33718
4	2.60E+05	0.28633
5	2.60E+05	0.23162
6	2.60E+05	0.19881
7	2.60E+05	0.17218
8	2.60E+05	0.15782
9	2.60E+05	0.15022
10	2.60E+05	0.14298
1	2.70E+05	0.41321
2	2.70E+05	0.38343
3	2.70E+05	0.34743
4	2.70E+05	0.29656
5	2.70E+05	0.24093
6	2.70E+05	0.20726
7	2.70E+05	0.17746
8	2.70E+05	0.16022
9	2.70E+05	0.15149
10	2.70E+05	0.14364
1	2.79E+05	0.41434
2	2.79E+05	0.38691
3	2.79E+05	0.35439
4	2.79E+05	0.30467
5	2.79E+05	0.25013
6	2.79E+05	0.21274
7	2.79E+05	0.18192
8	2.79E+05	0.16341
9	2.79E+05	0.15275
10	2.79E+05	0.14438
1	2.89E+05	0.4121
2	2.89E+05	0.38763
3	2.89E+05	0.35806
4	2.89E+05	0.31101
5	2.89E+05	0.25582
6	2.89E+05	0.21963
7	2.89E+05	0.18672
8	2.89E+05	0.16588
9	2.89E+05	0.15417
10	2.89E+05	0.14501
1	2.99E+05	0.40743
2	2.99E+05	0.38587
3	2.99E+05	0.35933
4	2.99E+05	0.31509
5	2.99E+05	0.26189
6	2.99E+05	0.225
7	2.99E+05	0.19095
8	2.99E+05	0.16883
9	2.99E+05	0.15555
10	2.99E+05	0.14566
1	3.08E+05	0.40077
2	3.08E+05	0.38135
3	3.08E+05	0.35823
4	3.08E+05	0.31708
5	3.08E+05	0.26588
6	3.08E+05	0.22945
7	3.08E+05	0.19468
8	3.08E+05	0.17143
9	3.08E+05	0.15694
10	3.08E+05	0.14628
1	3.18E+05	0.39195
2	3.18E+05	0.37526
3	3.18E+05	0.35528
4	3.18E+05	0.31725
5	3.18E+05	0.26856
6	3.18E+05	0.23287
7	3.18E+05	0.19786
8	3.18E+05	0.1737
9	3.18E+05	0.15827
10	3.18E+05	0.14686
1	3.27E+05	0.38259
2	3.27E+05	0.36836
3	3.27E+05	0.35087
4	3.27E+05	0.31565
5	3.27E+05	0.26971
6	3.27E+05	0.23525
7	3.27E+05	0.20019
8	3.27E+05	0.17574
9	3.27E+05	0.15949
10	3.27E+05	0.14748
1	3.37E+05	0.37099
2	3.37E+05	0.35818
3	3.37E+05	0.34435
4	3.37E+05	0.31331
5	3.37E+05	0.26959
6	3.37E+05	0.23688
7	3.37E+05	0.20217
8	3.37E+05	0.17737
9	3.37E+05	0.16058
10	3.37E+05	0.14817
1	3.47E+05	0.35883
2	3.47E+05	0.34775
3	3.47E+05	0.33689
4	3.47E+05	0.30861
5	3.47E+05	0.26866
6	3.47E+05	0.23719
7	3.47E+05	0.20332
8	3.47E+05	0.1787
9	3.47E+05	0.16153
10	3.47E+05	0.14847
1	3.56E+05	0.34624
2	3.56E+05	0.33695
3	3.56E+05	0.32768
4	3.56E+05	0.30371
5	3.56E+05	0.26659
6	3.56E+05	0.23709
7	3.56E+05	0.20402
8	3.56E+05	0.17959
9	3.56E+05	0.16223
10	3.56E+05	0.14872
1	3.66E+05	0.33107
2	3.66E+05	0.32517
3	3.66E+05	0.31901
4	3.66E+05	0.29804
5	3.66E+05	0.26383
6	3.66E+05	0.23603
7	3.66E+05	0.20439
8	3.66E+05	0.18012
9	3.66E+05	0.16271
10	3.66E+05	0.1491
1	3.75E+05	0.3174
2	3.75E+05	0.31264
3	3.75E+05	0.30811
4	3.75E+05	0.29082
5	3.75E+05	0.25871
6	3.75E+05	0.23454
7	3.75E+05	0.20357
8	3.75E+05	0.18037
9	3.75E+05	0.16307
10	3.75E+05	0.14914
1	3.85E+05	0.30365
2	3.85E+05	0.30283
3	3.85E+05	0.29861
4	3.85E+05	0.28353
5	3.85E+05	0.25474
6	3.85E+05	0.23191
7	3.85E+05	0.20225
8	3.85E+05	0.18011
9	3.85E+05	0.16283
10	3.85E+05	0.14906
1	3.94E+05	0.29368
2	3.94E+05	0.28956
3	3.94E+05	0.28987
4	3.94E+05	0.27607
5	3.94E+05	0.24996
6	3.94E+05	0.22871
7	3.94E+05	0.20101
8	3.94E+05	0.1795
9	3.94E+05	0.16253
10	3.94E+05	0.14854
1	4.04E+05	0.27821
2	4.04E+05	0.27686
3	4.04E+05	0.28026
4	4.04E+05	0.26715
5	4.04E+05	0.2434
6	4.04E+05	0.22524
7	4.04E+05	0.19898
8	4.04E+05	0.17857
9	4.04E+05	0.16201
10	4.04E+05	0.14863
1	4.14E+05	0.26795
2	4.14E+05	0.26659
3	4.14E+05	0.27011
4	4.14E+05	0.26012
5	4.14E+05	0.23747
6	4.14E+05	0.22176
7	4.14E+05	0.19638
8	4.14E+05	0.17754
9	4.14E+05	0.16156
10	4.14E+05	0.14806
1	4.23E+05	0.25531
2	4.23E+05	0.25492
3	4.23E+05	0.25805
4	4.23E+05	0.25151
5	4.23E+05	0.23264
6	4.23E+05	0.21794
7	4.23E+05	0.19482
8	4.23E+05	0.17561
9	4.23E+05	0.16092
10	4.23E+05	0.14744
1	4.33E+05	0.24197
2	4.33E+05	0.24387
3	4.33E+05	0.24989
4	4.33E+05	0.24223
5	4.33E+05	0.22793
6	4.33E+05	0.21378
7	4.33E+05	0.19
8	4.33E+05	0.17419
9	4.33E+05	0.1597
10	4.33E+05	0.14639
1	4.42E+05	0.22977
2	4.42E+05	0.23181
3	4.42E+05	0.23821
4	4.42E+05	0.23481
5	4.42E+05	0.21928
6	4.42E+05	0.20898
7	4.42E+05	0.18677
8	4.42E+05	0.17252
9	4.42E+05	0.15837
10	4.42E+05	0.14558
1	4.52E+05	0.21748
2	4.52E+05	0.22097
3	4.52E+05	0.22785
4	4.52E+05	0.22647
5	4.52E+05	0.21472
6	4.52E+05	0.20347
7	4.52E+05	0.18489
8	4.52E+05	0.17092
9	4.52E+05	0.15738
10	4.52E+05	0.14468
1	4.62E+05	0.20757
2	4.62E+05	0.21236
3	4.62E+05	0.21995
4	4.62E+05	0.21805
5	4.62E+05	0.20704
6	4.62E+05	0.1976
7	4.62E+05	0.18026
8	4.62E+05	0.16733
9	4.62E+05	0.15556
10	4.62E+05	0.14377
1	4.71E+05	0.19661
2	4.71E+05	0.19982
3	4.71E+05	0.21026
4	4.71E+05	0.20929
5	4.71E+05	0.20145
6	4.71E+05	0.19396
7	4.71E+05	0.17743
8	4.71E+05	0.16502
9	4.71E+05	0.15345
10	4.71E+05	0.14216
1	4.81E+05	0.1888
2	4.81E+05	0.19294
3	4.81E+05	0.2012
4	4.81E+05	0.2032
5	4.81E+05	0.19606
6	4.81E+05	0.18846
7	4.81E+05	0.17363
8	4.81E+05	0.16217
9	4.81E+05	0.15154
10	4.81E+05	0.14085
1	4.90E+05	0.17856
2	4.90E+05	0.18304
3	4.90E+05	0.19365
4	4.90E+05	0.19415
5	4.90E+05	0.18936
6	4.90E+05	0.18429
7	4.90E+05	0.16967
8	4.90E+05	0.16013
9	4.90E+05	0.14988
10	4.90E+05	0.13925
1	5.00E+05	0.16775
2	5.00E+05	0.17287
3	5.00E+05	0.18307
4	5.00E+05	0.18876
5	5.00E+05	0.18359
6	5.00E+05	0.17857
7	5.00E+05	0.16656
8	5.00E+05	0.15605
9	5.00E+05	0.14738
10	5.00E+05	0.13801
